# Supplementary material for: High Throughput Method for Analysis of Repeat Number for 28 Phase Variable Loci of Campylobacter jejuni Strain NCTC11168
Source: PLoS One. 2016 Jul 28;11(7):e0159634. doi: 10.1371/journal.pone.0159634 (PMC4965091; doi:10.1371/journal.pone.0159634)
Supplement: S1 File — (XLSX) [file pone.0159634.s002.xlsx]

## Sheet: ExpectedMajorPeak-ConA
Gene	Dye	Peak	Tract	On	On2
capA	B	456.8	10	11	8		This sheet indicates the expected size of the major peak in the control sample (ConA) and the number of repeats associated with an ON expression state
cj0031	B	221	10	9	12
cj0045	B	279.8	9	11	8
cj0046	Y	354.8	11	11	14
cj0171	Y	282.3	9	8	11
cj0275	Y	215.5	8	8	11
cj0565	G	356	10	10	13
cj0617	G	168.1	9	10	13
cj0676	Y	208	9	10	13
cj0685	B	128	9	9	12
cj1139	G	198.8	8	8	11
cj1144	Y	170.2	8	10	13
cj1295	Y	159.8	8	9	12
cj1296	Y	103.6	9	10	13
cj1305	G	221.2	8	9	12
cj1306	Y	304.2	9	9	12
cj1310	B	365.8	10	9	12
cj1318	B	332.1	9	11	8
cj1321	G	148.8	9	10	13
cj1325	B	165.3	10	9	12
cj1335	Y	337.2	10	11	8
cj1342	B	392	9	9	12
cj1420	B	107.6	9	9	12
cj1421	G	287.5	9	9	12
cj1422	Y	399	9	9	12
cj1426	B	209.4	10	10	13
cj1429	B	89	10	10	13
cj1437	G	275.8	9	9	12

## Sheet: FragmentAnalysisTotalSweep
Bird	Sample.Name	Gene	Peak	Colour	Size	Height	Area.in.BP	SumArea	Proportion	Tract	On/OFF
Bird 28	G01-1	capA	456.8	B	456.947	452	172	4862	0.0353764	10	0
Bird 28	G01-1	capA	456.8	B	457.858	1299	668	4862	0.137392	11	1
Bird 28	G01-1	capA	456.8	B	458.773	3886	2487	4862	0.511518	12	0
Bird 28	G01-1	capA	456.8	B	459.773	2578	1535	4862	0.315714	13	0
Bird 29	G02-1	capA	456.8	B	457.003	387	169	6108	0.0276686	10	0
Bird 29	G02-1	capA	456.8	B	457.931	1998	1203	6108	0.196955	11	1
Bird 29	G02-1	capA	456.8	B	458.863	6159	3949	6108	0.646529	12	0
Bird 29	G02-1	capA	456.8	B	459.797	1374	787	6108	0.128847	13	0
Bird 31	G03-1	capA	456.8	B	456.913	771	411	3993	0.10293	10	0
Bird 31	G03-1	capA	456.8	B	457.901	1401	846	3993	0.211871	11	1
Bird 31	G03-1	capA	456.8	B	458.811	3687	2402	3993	0.601553	12	0
Bird 31	G03-1	capA	456.8	B	459.806	658	334	3993	0.0836464	13	0
Bird 32	G04-1	capA	456.8	B	456.945	1237	611	3365	0.181575	10	0
Bird 32	G04-1	capA	456.8	B	457.95	1055	538	3365	0.159881	11	1
Bird 32	G04-1	capA	456.8	B	458.875	2457	1417	3365	0.4211	12	0
Bird 32	G04-1	capA	456.8	B	459.802	1524	799	3365	0.237444	13	0
Bird 34	G05-1	capA	456.8	B	455.942	1171	623	6550	0.0951145	9	0
Bird 34	G05-1	capA	456.8	B	456.847	8351	5302	6550	0.809466	10	0
Bird 34	G05-1	capA	456.8	B	457.838	1087	625	6550	0.0954198	11	1
Bird 36	G06-1	capA	456.8	B	456.042	350	130	5083	0.0255754	9	0
Bird 36	G06-1	capA	456.8	B	456.963	3375	1973	5083	0.388157	10	0
Bird 36	G06-1	capA	456.8	B	457.886	3874	2292	5083	0.450915	11	1
Bird 36	G06-1	capA	456.8	B	458.897	1234	625	5083	0.122959	12	0
Bird 36	G06-1	capA	456.8	B	459.827	208	63	5083	0.0123943	13	0
Bird 37	G07-1	capA	456.8	B	455.958	5753	3649	7354	0.496193	9	0
Bird 37	G07-1	capA	456.8	B	456.866	5468	3504	7354	0.476475	10	0
Bird 37	G07-1	capA	456.8	B	457.777	418	201	7354	0.0273321	11	1
Bird 38	G08-1	capA	456.8	B	455.993	1478	756	7279	0.10386	9	0
Bird 38	G08-1	capA	456.8	B	456.918	9904	6036	7279	0.829235	10	0
Bird 38	G08-1	capA	456.8	B	457.847	827	445	7279	0.0611348	11	1
Bird 38	G08-1	capA	456.8	B	458.863	137	42	7279	0.00577002	12	0
Bird 40	G09-1	capA	456.8	B	455.126	162	74	5691	0.013003	8	1
Bird 40	G09-1	capA	456.8	B	456.03	1114	642	5691	0.11281	9	0
Bird 40	G09-1	capA	456.8	B	456.936	7071	4606	5691	0.809348	10	0
Bird 40	G09-1	capA	456.8	B	457.845	695	369	5691	0.0648392	11	1
Bird 41	G10-1	capA	456.8	B	455.958	1017	549	5358	0.102464	9	0
Bird 41	G10-1	capA	456.8	B	456.879	6156	3790	5358	0.707353	10	0
Bird 41	G10-1	capA	456.8	B	457.886	934	518	5358	0.0966779	11	1
Bird 41	G10-1	capA	456.8	B	458.813	935	501	5358	0.093505	12	0
Bird 42	G11-1	capA	456.8	B	455.963	987	550	5600	0.0982143	9	0
Bird 42	G11-1	capA	456.8	B	456.859	6939	4546	5600	0.811786	10	0
Bird 42	G11-1	capA	456.8	B	457.84	927	504	5600	0.09	11	1
Bird 50	H01-1	capA	456.8	B	455.975	937	519	5081	0.102145	9	0
Bird 50	H01-1	capA	456.8	B	456.874	6535	4289	5081	0.844125	10	0
Bird 50	H01-1	capA	456.8	B	457.775	554	273	5081	0.0537296	11	1
Bird 51	H02-1	capA	456.8	B	456.005	1040	550	6120	0.0898693	9	0
Bird 51	H02-1	capA	456.8	B	456.908	7501	4749	6120	0.77598	10	0
Bird 51	H02-1	capA	456.8	B	457.815	1240	663	6120	0.108333	11	1
Bird 51	H02-1	capA	456.8	B	458.807	342	158	6120	0.025817	12	0
Bird 53	H03-1	capA	456.8	B	455.942	2384	1507	5337	0.282368	9	0
Bird 53	H03-1	capA	456.8	B	456.847	5181	3466	5337	0.649429	10	0
Bird 53	H03-1	capA	456.8	B	457.838	654	364	5337	0.0682031	11	1
Bird 55	H04-1	capA	456.8	B	456.027	194	60	3796	0.0158061	9	0
Bird 55	H04-1	capA	456.8	B	456.945	2578	1440	3796	0.379347	10	0
Bird 55	H04-1	capA	456.8	B	457.867	1456	822	3796	0.216544	11	1
Bird 55	H04-1	capA	456.8	B	458.875	2457	1407	3796	0.370653	12	0
Bird 55	H04-1	capA	456.8	B	459.802	197	67	3796	0.0176502	13	0
Bird 56	H05-1	capA	456.8	B	456.93	1748	1025	3247	0.315676	10	0
Bird 56	H05-1	capA	456.8	B	457.839	1864	1109	3247	0.341546	11	1
Bird 56	H05-1	capA	456.8	B	458.751	1806	1063	3247	0.327379	12	0
Bird 56	H05-1	capA	456.8	B	459.749	148	50	3247	0.0153988	13	0
Bird 58	H06-1	capA	456.8	B	455.989	494	238	3462	0.0687464	9	0
Bird 58	H06-1	capA	456.8	B	456.914	3940	2396	3462	0.692085	10	0
Bird 58	H06-1	capA	456.8	B	457.843	605	349	3462	0.100809	11	1
Bird 58	H06-1	capA	456.8	B	458.774	886	479	3462	0.138359	12	0
conA	H07-1	capA	456.8	B	455.081	152	73	6877	0.0106151	8	1
conA	H07-1	capA	456.8	B	455.977	1354	740	6877	0.107605	9	0
conA	H07-1	capA	456.8	B	456.876	8727	5660	6877	0.823033	10	0
conA	H07-1	capA	456.8	B	457.859	739	404	6877	0.0587465	11	1
Bird 28	G01-1	cj0031	221	B	219.006	248	161	8695	0.0185164	8	0
Bird 28	G01-1	cj0031	221	B	220.008	3100	1883	8695	0.216561	9	1
Bird 28	G01-1	cj0031	221	B	221.101	7320	4127	8695	0.474641	10	0
Bird 28	G01-1	cj0031	221	B	222.465	3821	2432	8695	0.279701	11	0
Bird 28	G01-1	cj0031	221	B	223.282	227	92	8695	0.0105808	12	1
Bird 29	G02-1	cj0031	221	B	219.781	3361	2241	7932	0.282526	9	1
Bird 29	G02-1	cj0031	221	B	220.881	9371	5333	7932	0.67234	10	0
Bird 29	G02-1	cj0031	221	B	221.981	704	358	7932	0.0451336	11	0
Bird 31	G03-1	cj0031	221	B	218.904	434	292	6597	0.0442625	8	0
Bird 31	G03-1	cj0031	221	B	219.991	3856	2301	6597	0.348795	9	1
Bird 31	G03-1	cj0031	221	B	221.077	5895	3306	6597	0.501137	10	0
Bird 31	G03-1	cj0031	221	B	222.434	1393	698	6597	0.105806	11	0
Bird 32	G04-1	cj0031	221	B	218.705	235	171	6598	0.0259169	8	0
Bird 32	G04-1	cj0031	221	B	219.802	2697	1567	6598	0.237496	9	1
Bird 32	G04-1	cj0031	221	B	220.807	7800	4157	6598	0.630039	10	0
Bird 32	G04-1	cj0031	221	B	221.903	1106	645	6598	0.0977569	11	0
Bird 32	G04-1	cj0031	221	B	222.907	152	58	6598	0.00879054	12	1
Bird 34	G05-1	cj0031	221	B	218.879	276	193	7872	0.0245173	8	0
Bird 34	G05-1	cj0031	221	B	219.97	3471	2044	7872	0.259654	9	1
Bird 34	G05-1	cj0031	221	B	221.061	7714	4166	7872	0.529217	10	0
Bird 34	G05-1	cj0031	221	B	222.332	2388	1403	7872	0.178227	11	0
Bird 34	G05-1	cj0031	221	B	223.148	122	66	7872	0.00838415	12	1
Bird 36	G06-1	cj0031	221	B	218.731	544	316	7056	0.0447846	8	0
Bird 36	G06-1	cj0031	221	B	219.738	5526	2980	7056	0.422336	9	1
Bird 36	G06-1	cj0031	221	B	220.837	5987	3199	7056	0.453373	10	0
Bird 36	G06-1	cj0031	221	B	221.843	870	446	7056	0.0632086	11	0
Bird 36	G06-1	cj0031	221	B	222.848	133	44	7056	0.00623583	12	1
Bird 36	G06-1	cj0031	221	B	223.944	152	71	7056	0.0100624	13	0
Bird 37	G07-1	cj0031	221	B	218.911	573	409	8832	0.0463089	8	0
Bird 37	G07-1	cj0031	221	B	220.004	5787	3379	8832	0.382586	9	1
Bird 37	G07-1	cj0031	221	B	221.005	7469	4156	8832	0.470562	10	0
Bird 37	G07-1	cj0031	221	B	222.369	1817	817	8832	0.0925045	11	0
Bird 37	G07-1	cj0031	221	B	223.187	105	71	8832	0.00803895	12	1
Bird 38	G08-1	cj0031	221	B	218.614	2338	1353	8668	0.156091	8	0
Bird 38	G08-1	cj0031	221	B	219.717	11280	5887	8668	0.679165	9	1
Bird 38	G08-1	cj0031	221	B	220.82	2153	1207	8668	0.139248	10	0
Bird 38	G08-1	cj0031	221	B	222.105	813	221	8668	0.0254961	11	0
Bird 40	G09-1	cj0031	221	B	218.975	1067	678	6183	0.109656	8	0
Bird 40	G09-1	cj0031	221	B	220.066	9189	5103	6183	0.825328	9	1
Bird 40	G09-1	cj0031	221	B	221.156	596	342	6183	0.055313	10	0
Bird 40	G09-1	cj0031	221	B	223.334	121	60	6183	0.00970403	12	1
Bird 41	G10-1	cj0031	221	B	218.667	606	394	7209	0.0546539	8	0
Bird 41	G10-1	cj0031	221	B	219.677	5084	2892	7209	0.401165	9	1
Bird 41	G10-1	cj0031	221	B	220.777	5873	3129	7209	0.434041	10	0
Bird 41	G10-1	cj0031	221	B	222.06	1842	794	7209	0.11014	11	0
Bird 42	G11-1	cj0031	221	B	220.048	2786	1768	7036	0.251279	9	1
Bird 42	G11-1	cj0031	221	B	221.132	8256	4421	7036	0.62834	10	0
Bird 42	G11-1	cj0031	221	B	222.577	1669	847	7036	0.120381	11	0
Bird 50	H01-1	cj0031	221	B	218.956	483	365	6657	0.0548295	8	0
Bird 50	H01-1	cj0031	221	B	220.041	4878	2845	6657	0.42737	9	1
Bird 50	H01-1	cj0031	221	B	221.125	5473	3064	6657	0.460267	10	0
Bird 50	H01-1	cj0031	221	B	222.209	517	255	6657	0.0383055	11	0
Bird 50	H01-1	cj0031	221	B	223.201	263	128	6657	0.0192279	12	1
Bird 51	H02-1	cj0031	221	B	218.751	361	269	7492	0.035905	8	0
Bird 51	H02-1	cj0031	221	B	219.84	3607	2056	7492	0.274426	9	1
Bird 51	H02-1	cj0031	221	B	220.929	8089	4520	7492	0.60331	10	0
Bird 51	H02-1	cj0031	221	B	222.288	1126	647	7492	0.0863588	11	0
Bird 53	H03-1	cj0031	221	B	218.97	267	181	6056	0.0298877	8	0
Bird 53	H03-1	cj0031	221	B	219.97	2898	1760	6056	0.290621	9	1
Bird 53	H03-1	cj0031	221	B	221.061	6207	3480	6056	0.574637	10	0
Bird 53	H03-1	cj0031	221	B	222.423	1051	635	6056	0.104855	11	0
Bird 55	H04-1	cj0031	221	B	218.827	182	127	5655	0.022458	8	0
Bird 55	H04-1	cj0031	221	B	219.834	2199	1294	5655	0.228824	9	1
Bird 55	H04-1	cj0031	221	B	220.841	7077	3824	5655	0.676216	10	0
Bird 55	H04-1	cj0031	221	B	221.939	687	371	5655	0.0656057	11	0
Bird 55	H04-1	cj0031	221	B	222.853	109	39	5655	0.00689655	12	1
Bird 56	H05-1	cj0031	221	B	219.996	2479	1475	4956	0.297619	9	1
Bird 56	H05-1	cj0031	221	B	221.089	5586	3142	4956	0.633979	10	0
Bird 56	H05-1	cj0031	221	B	222.089	597	285	4956	0.0575061	11	0
Bird 56	H05-1	cj0031	221	B	223.179	123	54	4956	0.0108959	12	1
Bird 58	H06-1	cj0031	221	B	218.64	450	261	4432	0.0588899	8	0
Bird 58	H06-1	cj0031	221	B	219.745	3737	2064	4432	0.465704	9	1
Bird 58	H06-1	cj0031	221	B	220.849	3635	1951	4432	0.440208	10	0
Bird 58	H06-1	cj0031	221	B	221.769	332	156	4432	0.0351986	11	0
conA	H07-1	cj0031	221	B	218.963	340	200	8656	0.0231054	8	0
conA	H07-1	cj0031	221	B	220.048	3745	2208	8656	0.255083	9	1
conA	H07-1	cj0031	221	B	221.132	10370	5803	8656	0.670402	10	0
conA	H07-1	cj0031	221	B	222.216	864	445	8656	0.0514094	11	0
Bird 28	G01-1	cj0045	279.8	B	279.067	268	120	6859	0.0174953	8	1		0.0870389
Bird 28	G01-1	cj0045	279.8	B	279.957	2341	1191	6859	0.17364	9	0
Bird 28	G01-1	cj0045	279.8	B	280.928	9748	5071	6859	0.739321	10	0
Bird 28	G01-1	cj0045	279.8	B	281.817	1008	477	6859	0.0695437	11	1
Bird 29	G02-1	cj0045	279.8	B	278.772	368	173	6627	0.0261053	8	1
Bird 29	G02-1	cj0045	279.8	B	279.682	2784	1418	6627	0.213973	9	0
Bird 29	G02-1	cj0045	279.8	B	280.591	8942	4611	6627	0.69579	10	0
Bird 29	G02-1	cj0045	279.8	B	281.501	851	425	6627	0.0641316	11	1
Bird 31	G03-1	cj0045	279.8	B	278.937	191	90	4709	0.0191123	8	1
Bird 31	G03-1	cj0045	279.8	B	279.906	1721	878	4709	0.186451	9	0
Bird 31	G03-1	cj0045	279.8	B	280.876	6384	3313	4709	0.703546	10	0
Bird 31	G03-1	cj0045	279.8	B	281.764	896	428	4709	0.0908898	11	1
Bird 32	G04-1	cj0045	279.8	B	278.776	464	227	5279	0.0430006	8	1
Bird 32	G04-1	cj0045	279.8	B	279.686	3686	1810	5279	0.342868	9	0
Bird 32	G04-1	cj0045	279.8	B	280.595	5705	2885	5279	0.546505	10	0
Bird 32	G04-1	cj0045	279.8	B	281.505	737	357	5279	0.0676264	11	1
Bird 34	G05-1	cj0045	279.8	B	276.759	121	54	6018	0.00897308	6	0
Bird 34	G05-1	cj0045	279.8	B	279.021	265	106	6018	0.0176138	8	1
Bird 34	G05-1	cj0045	279.8	B	279.91	2422	1181	6018	0.196245	9	0
Bird 34	G05-1	cj0045	279.8	B	280.879	8228	4200	6018	0.697906	10	0
Bird 34	G05-1	cj0045	279.8	B	281.768	973	477	6018	0.0792622	11	1
Bird 36	G06-1	cj0045	279.8	B	278.7	493	182	5320	0.0342105	8	1
Bird 36	G06-1	cj0045	279.8	B	279.692	4723	2180	5320	0.409774	9	0
Bird 36	G06-1	cj0045	279.8	B	280.601	5218	2504	5320	0.470677	10	0
Bird 36	G06-1	cj0045	279.8	B	281.51	923	381	5320	0.0716165	11	1
Bird 36	G06-1	cj0045	279.8	B	282.419	229	73	5320	0.0137218	12	0
Bird 37	G07-1	cj0045	279.8	B	276.755	161	77	6116	0.0125899	6	0
Bird 37	G07-1	cj0045	279.8	B	278.945	249	103	6116	0.0168411	8	1
Bird 37	G07-1	cj0045	279.8	B	279.917	2530	1192	6116	0.194899	9	0
Bird 37	G07-1	cj0045	279.8	B	280.809	5747	2919	6116	0.477273	10	0
Bird 37	G07-1	cj0045	279.8	B	281.781	3444	1716	6116	0.280576	11	1
Bird 37	G07-1	cj0045	279.8	B	282.672	281	109	6116	0.0178221	12	0
Bird 38	G08-1	cj0045	279.8	B	278.666	395	193	7113	0.0271334	7	0
Bird 38	G08-1	cj0045	279.8	B	279.663	3105	1572	7113	0.221004	9	0
Bird 38	G08-1	cj0045	279.8	B	280.577	9851	4859	7113	0.683115	10	0
Bird 38	G08-1	cj0045	279.8	B	281.491	980	489	7113	0.0687474	11	1
Bird 40	G09-1	cj0045	279.8	B	279.062	222	103	4825	0.0213472	8	1
Bird 40	G09-1	cj0045	279.8	B	280.03	1685	871	4825	0.180518	9	0
Bird 40	G09-1	cj0045	279.8	B	280.917	6865	3513	4825	0.728083	10	0
Bird 40	G09-1	cj0045	279.8	B	281.885	716	338	4825	0.0700518	11	1
Bird 41	G10-1	cj0045	279.8	B	278.753	236	116	5597	0.0207254	8	1
Bird 41	G10-1	cj0045	279.8	B	279.664	1979	987	5597	0.176344	9	0
Bird 41	G10-1	cj0045	279.8	B	280.658	8018	4042	5597	0.722173	10	0
Bird 41	G10-1	cj0045	279.8	B	281.568	951	452	5597	0.0807575	11	1
Bird 42	G11-1	cj0045	279.8	B	279.113	183	88	5260	0.01673	8	1
Bird 42	G11-1	cj0045	279.8	B	280.075	1662	874	5260	0.16616	9	0
Bird 42	G11-1	cj0045	279.8	B	280.956	7542	3849	5260	0.731749	10	0
Bird 42	G11-1	cj0045	279.8	B	281.917	920	449	5260	0.0853612	11	1
Bird 50	H01-1	cj0045	279.8	B	279.025	102	36	4923	0.00731261	8	1
Bird 50	H01-1	cj0045	279.8	B	279.987	1431	702	4923	0.142596	9	0
Bird 50	H01-1	cj0045	279.8	B	280.948	6630	3467	4923	0.704245	10	0
Bird 50	H01-1	cj0045	279.8	B	281.829	1512	718	4923	0.145846	11	1
Bird 51	H02-1	cj0045	279.8	B	278.808	255	104	6094	0.017066	8	1
Bird 51	H02-1	cj0045	279.8	B	279.783	2426	1194	6094	0.19593	9	0
Bird 51	H02-1	cj0045	279.8	B	280.678	8735	4381	6094	0.718904	10	0
Bird 51	H02-1	cj0045	279.8	B	281.572	878	415	6094	0.0680998	11	1
Bird 53	H03-1	cj0045	279.8	B	279.021	187	97	4809	0.0201705	8	1
Bird 53	H03-1	cj0045	279.8	B	279.91	1676	890	4809	0.18507	9	0
Bird 53	H03-1	cj0045	279.8	B	280.879	6801	3529	4809	0.733832	10	0
Bird 53	H03-1	cj0045	279.8	B	281.768	629	293	4809	0.0609274	11	1
Bird 55	H04-1	cj0045	279.8	B	278.734	176	82	4945	0.0165824	8	1
Bird 55	H04-1	cj0045	279.8	B	279.725	1675	857	4945	0.173306	9	0
Bird 55	H04-1	cj0045	279.8	B	280.633	7167	3632	4945	0.734479	10	0
Bird 55	H04-1	cj0045	279.8	B	281.54	767	374	4945	0.075632	11	1
Bird 56	H05-1	cj0045	279.8	B	279.026	162	81	3992	0.0202906	8	1
Bird 56	H05-1	cj0045	279.8	B	279.917	1449	719	3992	0.18011	9	0
Bird 56	H05-1	cj0045	279.8	B	280.89	5932	2944	3992	0.737475	10	0
Bird 56	H05-1	cj0045	279.8	B	281.781	521	248	3992	0.0621242	11	1
Bird 58	H06-1	cj0045	279.8	B	278.755	186	90	3886	0.0231601	8	1
Bird 58	H06-1	cj0045	279.8	B	279.669	1324	710	3886	0.182707	9	0
Bird 58	H06-1	cj0045	279.8	B	280.666	5660	2861	3886	0.736233	10	0
Bird 58	H06-1	cj0045	279.8	B	281.58	467	225	3886	0.0579002	11	1
conA	H07-1	cj0045	279.8	B	278.071	185	111	7644	0.0145212	7	0
conA	H07-1	cj0045	279.8	B	279.113	1917	948	7644	0.124019	8	1
conA	H07-1	cj0045	279.8	B	280.075	12907	6355	7644	0.831371	9	0
conA	H07-1	cj0045	279.8	B	280.956	518	230	7644	0.030089	10	0
Bird 28	G01-1	cj0046	354.8	Y	351.964	564	206	12764	0.0161391	8	1
Bird 28	G01-1	cj0046	354.8	Y	352.947	4336	2221	12764	0.174005	9	0
Bird 28	G01-1	cj0046	354.8	Y	353.93	16141	8777	12764	0.687637	10	0
Bird 28	G01-1	cj0046	354.8	Y	354.831	2596	1378	12764	0.10796	11	1
Bird 29	G02-1	cj0046	354.8	Y	351.842	175	51	10067	0.00506606	8	1
Bird 29	G02-1	cj0046	354.8	Y	352.763	1066	402	10067	0.0399325	9	0
Bird 29	G02-1	cj0046	354.8	Y	353.769	5935	2837	10067	0.281812	10	0
Bird 29	G02-1	cj0046	354.8	Y	354.774	11361	5826	10067	0.578723	11	1
Bird 29	G02-1	cj0046	354.8	Y	355.696	1551	951	10067	0.0944671	12	0
Bird 31	G03-1	cj0046	354.8	Y	351.955	163	53	6766	0.00783328	8	1
Bird 31	G03-1	cj0046	354.8	Y	352.851	2127	1028	6766	0.151936	9	0
Bird 31	G03-1	cj0046	354.8	Y	353.829	8180	4386	6766	0.648241	10	0
Bird 31	G03-1	cj0046	354.8	Y	354.808	2489	1258	6766	0.18593	11	1
Bird 31	G03-1	cj0046	354.8	Y	355.706	138	41	6766	0.00605971	12	0
Bird 32	G04-1	cj0046	354.8	Y	351.755	977	420	9321	0.0450595	8	1
Bird 32	G04-1	cj0046	354.8	Y	352.758	5570	2785	9321	0.298788	9	0
Bird 32	G04-1	cj0046	354.8	Y	353.761	9650	5004	9321	0.536852	10	0
Bird 32	G04-1	cj0046	354.8	Y	354.681	2162	1055	9321	0.113185	11	1
Bird 34	G05-1	cj0046	354.8	Y	351.873	2378	1168	11283	0.103519	8	1
Bird 34	G05-1	cj0046	354.8	Y	352.851	13589	7182	11283	0.636533	9	0
Bird 34	G05-1	cj0046	354.8	Y	353.829	4568	2359	11283	0.209076	10	0
Bird 34	G05-1	cj0046	354.8	Y	354.808	765	343	11283	0.0303997	11	1
Bird 34	G05-1	cj0046	354.8	Y	355.706	196	69	11283	0.00611539	12	0
Bird 34	G05-1	cj0046	354.8	Y	356.767	299	125	11283	0.0110786	13	0
Bird 36	G06-1	cj0046	354.8	Y	351.845	377	127	8354	0.0152023	8	1
Bird 36	G06-1	cj0046	354.8	Y	352.852	3472	1684	8354	0.20158	9	0
Bird 36	G06-1	cj0046	354.8	Y	353.774	9753	4914	8354	0.588221	10	0
Bird 36	G06-1	cj0046	354.8	Y	354.781	3122	1541	8354	0.184463	11	1
Bird 36	G06-1	cj0046	354.8	Y	355.703	312	88	8354	0.0105339	12	0
Bird 37	G07-1	cj0046	354.8	Y	351.877	241	76	7257	0.0104726	8	1
Bird 37	G07-1	cj0046	354.8	Y	352.858	2537	1172	7257	0.161499	9	0
Bird 37	G07-1	cj0046	354.8	Y	353.838	8075	4245	7257	0.584952	10	0
Bird 37	G07-1	cj0046	354.8	Y	354.82	3250	1665	7257	0.229434	11	1
Bird 38	G08-1	cj0046	354.8	Y	351.761	261	95	9916	0.00958048	8	1
Bird 38	G08-1	cj0046	354.8	Y	352.767	3201	1516	9916	0.152884	9	0
Bird 38	G08-1	cj0046	354.8	Y	353.69	11777	5980	9916	0.603066	10	0
Bird 38	G08-1	cj0046	354.8	Y	354.697	4668	2205	9916	0.222368	11	1
Bird 38	G08-1	cj0046	354.8	Y	355.62	358	120	9916	0.0121017	12	0
Bird 40	G09-1	cj0046	354.8	Y	351.873	474	218	7979	0.0273217	8	1
Bird 40	G09-1	cj0046	354.8	Y	352.851	3065	1556	7979	0.195012	9	0
Bird 40	G09-1	cj0046	354.8	Y	353.829	10398	5395	7979	0.67615	10	0
Bird 40	G09-1	cj0046	354.8	Y	354.808	1464	787	7979	0.0986339	11	1
Bird 41	G10-1	cj0046	354.8	Y	351.755	579	249	9451	0.0263464	8	1
Bird 41	G10-1	cj0046	354.8	Y	352.758	3857	1888	9451	0.199767	9	0
Bird 41	G10-1	cj0046	354.8	Y	353.761	12432	6541	9451	0.692096	10	0
Bird 41	G10-1	cj0046	354.8	Y	354.681	1617	773	9451	0.0817903	11	1
Bird 42	G11-1	cj0046	354.8	Y	351.851	780	373	10719	0.034798	8	1
Bird 42	G11-1	cj0046	354.8	Y	352.898	4808	2514	10719	0.234537	9	0
Bird 42	G11-1	cj0046	354.8	Y	353.865	12396	6596	10719	0.615356	10	0
Bird 42	G11-1	cj0046	354.8	Y	354.833	2235	1077	10719	0.100476	11	1
Bird 42	G11-1	cj0046	354.8	Y	357.739	112	71	10719	0.00662375	14	1
Bird 50	H01-1	cj0046	354.8	Y	351.939	496	171	11839	0.0144438	8	1
Bird 50	H01-1	cj0046	354.8	Y	352.909	3784	1959	11839	0.16547	9	0
Bird 50	H01-1	cj0046	354.8	Y	353.88	15315	8216	11839	0.693978	10	0
Bird 50	H01-1	cj0046	354.8	Y	354.851	2391	1267	11839	0.107019	11	1
Bird 50	H01-1	cj0046	354.8	Y	357.281	324	158	11839	0.0133457	13	0
Bird 51	H02-1	cj0046	354.8	Y	351.811	705	297	13888	0.0213854	8	1
Bird 51	H02-1	cj0046	354.8	Y	352.799	5063	2547	13888	0.183396	9	0
Bird 51	H02-1	cj0046	354.8	Y	353.787	17734	9400	13888	0.676843	10	0
Bird 51	H02-1	cj0046	354.8	Y	354.776	2539	1340	13888	0.0964862	11	1
Bird 51	H02-1	cj0046	354.8	Y	357.165	578	225	13888	0.016201	13	0
Bird 53	H03-1	cj0046	354.8	Y	351.876	479	211	10540	0.020019	8	1
Bird 53	H03-1	cj0046	354.8	Y	352.855	3725	1908	10540	0.181025	9	0
Bird 53	H03-1	cj0046	354.8	Y	353.835	13797	7540	10540	0.71537	10	0
Bird 53	H03-1	cj0046	354.8	Y	354.815	1519	798	10540	0.0757116	11	1
Bird 55	H04-1	cj0046	354.8	Y	351.755	281	120	6009	0.01997	8	1
Bird 55	H04-1	cj0046	354.8	Y	352.758	2060	1072	6009	0.178399	9	0
Bird 55	H04-1	cj0046	354.8	Y	353.761	7600	4048	6009	0.673656	10	0
Bird 55	H04-1	cj0046	354.8	Y	354.764	1123	653	6009	0.10867	11	1
Bird 55	H04-1	cj0046	354.8	Y	357.022	281	116	6009	0.0193044	13	0
Bird 56	H05-1	cj0046	354.8	Y	351.876	227	82	6954	0.0117918	8	1
Bird 56	H05-1	cj0046	354.8	Y	352.855	1896	914	6954	0.131435	9	0
Bird 56	H05-1	cj0046	354.8	Y	353.835	6326	3348	6954	0.48145	10	0
Bird 56	H05-1	cj0046	354.8	Y	354.815	4166	2128	6954	0.306011	11	1
Bird 56	H05-1	cj0046	354.8	Y	355.796	923	436	6954	0.0626977	12	0
Bird 58	H06-1	cj0046	354.8	Y	351.76	309	104	7946	0.0130883	8	1
Bird 58	H06-1	cj0046	354.8	Y	352.766	2541	1234	7946	0.155298	9	0
Bird 58	H06-1	cj0046	354.8	Y	353.772	9867	5212	7946	0.655928	10	0
Bird 58	H06-1	cj0046	354.8	Y	354.695	2559	1342	7946	0.16889	11	1
Bird 58	H06-1	cj0046	354.8	Y	357.128	117	54	7946	0.00679587	13	0
conA	H07-1	cj0046	354.8	Y	352.019	578	260	9053	0.0287198	8	1
conA	H07-1	cj0046	354.8	Y	352.908	3584	1943	9053	0.214625	9	0
conA	H07-1	cj0046	354.8	Y	353.878	12093	6390	9053	0.705843	10	0
conA	H07-1	cj0046	354.8	Y	354.848	940	460	9053	0.0508119	11	1
Bird 28	G01-1	cj0171	282.3	Y	280.766	795	348	27089	0.0128465	7	0
Bird 28	G01-1	cj0171	282.3	Y	281.575	8935	4456	27089	0.164495	8	1
Bird 28	G01-1	cj0171	282.3	Y	282.465	32304	19764	27089	0.729595	9	0
Bird 28	G01-1	cj0171	282.3	Y	283.516	5161	2489	27089	0.0918823	10	0
Bird 29	G02-1	cj0171	282.3	Y	280.509	639	300	25044	0.0119789	7	0
Bird 29	G02-1	cj0171	282.3	Y	281.335	4803	2388	25044	0.0953522	8	1
Bird 29	G02-1	cj0171	282.3	Y	282.162	32439	20129	25044	0.803745	9	0
Bird 29	G02-1	cj0171	282.3	Y	283.236	4385	2227	25044	0.0889235	10	0
Bird 31	G03-1	cj0171	282.3	Y	281.522	6720	3405	21341	0.159552	8	1
Bird 31	G03-1	cj0171	282.3	Y	282.491	32221	16096	21341	0.754229	9	0
Bird 31	G03-1	cj0171	282.3	Y	283.379	3248	1663	21341	0.0779251	10	0
Bird 32	G04-1	cj0171	282.3	Y	281.257	4616	2181	22506	0.0969075	8	1
Bird 32	G04-1	cj0171	282.3	Y	282.166	32466	18060	22506	0.802453	9	0
Bird 32	G04-1	cj0171	282.3	Y	283.158	4018	2137	22506	0.0949525	10	0
Bird 34	G05-1	cj0171	282.3	Y	281.525	3391	1613	24028	0.06713	8	1
Bird 34	G05-1	cj0171	282.3	Y	282.414	32294	16508	24028	0.687032	9	0
Bird 34	G05-1	cj0171	282.3	Y	283.463	10842	5609	24028	0.233436	10	0
Bird 34	G05-1	cj0171	282.3	Y	284.351	745	298	24028	0.0124022	11	1
Bird 36	G06-1	cj0171	282.3	Y	280.353	1904	920	22768	0.0404076	7	0
Bird 36	G06-1	cj0171	282.3	Y	281.262	32452	16401	22768	0.720353	8	1
Bird 36	G06-1	cj0171	282.3	Y	282.254	9915	4981	22768	0.218772	9	0
Bird 36	G06-1	cj0171	282.3	Y	283.163	804	428	22768	0.0187983	10	0
Bird 37	G07-1	cj0171	282.3	Y	281.538	4407	2092	22902	0.0913457	8	1
Bird 37	G07-1	cj0171	282.3	Y	282.348	32477	18408	22902	0.803773	9	0
Bird 37	G07-1	cj0171	282.3	Y	283.402	4618	2289	22902	0.0999476	10	0
Bird 38	G08-1	cj0171	282.3	Y	281.242	5047	2419	24240	0.0997937	8	1
Bird 38	G08-1	cj0171	282.3	Y	282.156	32414	19040	24240	0.785479	9	0
Bird 38	G08-1	cj0171	282.3	Y	283.152	5110	2591	24240	0.106889	10	0
Bird 40	G09-1	cj0171	282.3	Y	280.675	1422	686	22913	0.0299393	7	0
Bird 40	G09-1	cj0171	282.3	Y	281.562	22747	11317	22913	0.493912	8	1
Bird 40	G09-1	cj0171	282.3	Y	282.529	19038	9743	22913	0.425217	9	0
Bird 40	G09-1	cj0171	282.3	Y	283.497	2399	1167	22913	0.0509318	10	0
Bird 41	G10-1	cj0171	282.3	Y	280.409	1115	480	25451	0.0188598	7	0
Bird 41	G10-1	cj0171	282.3	Y	281.32	18125	8944	25451	0.35142	8	1
Bird 41	G10-1	cj0171	282.3	Y	282.313	28165	14147	25451	0.555852	9	0
Bird 41	G10-1	cj0171	282.3	Y	283.224	3853	1880	25451	0.0738674	10	0
Bird 42	G11-1	cj0171	282.3	Y	281.677	4181	2067	23445	0.0881638	8	1
Bird 42	G11-1	cj0171	282.3	Y	282.558	32505	17596	23445	0.750522	9	0
Bird 42	G11-1	cj0171	282.3	Y	283.519	6665	3406	23445	0.145276	10	0
Bird 42	G11-1	cj0171	282.3	Y	284.48	404	194	23445	0.00827469	11	1
Bird 50	H01-1	cj0171	282.3	Y	281.589	1190	509	22793	0.0223314	8	1
Bird 50	H01-1	cj0171	282.3	Y	282.55	13804	6871	22793	0.301452	9	0
Bird 50	H01-1	cj0171	282.3	Y	283.512	27884	14156	22793	0.621068	10	0
Bird 50	H01-1	cj0171	282.3	Y	284.473	2509	1257	22793	0.0551485	11	1
Bird 51	H02-1	cj0171	282.3	Y	280.515	1064	400	27097	0.0147618	7	0
Bird 51	H02-1	cj0171	282.3	Y	281.409	22417	11037	27097	0.407314	8	1
Bird 51	H02-1	cj0171	282.3	Y	282.303	25703	12783	27097	0.47175	9	0
Bird 51	H02-1	cj0171	282.3	Y	283.279	4644	2146	27097	0.079197	10	0
Bird 51	H02-1	cj0171	282.3	Y	284.254	1907	731	27097	0.0269772	11	1
Bird 53	H03-1	cj0171	282.3	Y	281.606	1158	559	20842	0.0268208	8	1
Bird 53	H03-1	cj0171	282.3	Y	282.494	11896	6004	20842	0.288072	9	0
Bird 53	H03-1	cj0171	282.3	Y	283.463	25668	13071	20842	0.627147	10	0
Bird 53	H03-1	cj0171	282.3	Y	284.432	2500	1180	20842	0.0566164	11	1
Bird 55	H04-1	cj0171	282.3	Y	281.293	2829	1351	20447	0.0660733	8	1
Bird 55	H04-1	cj0171	282.3	Y	282.283	29052	14556	20447	0.711889	9	0
Bird 55	H04-1	cj0171	282.3	Y	283.273	8548	4339	20447	0.212207	10	0
Bird 55	H04-1	cj0171	282.3	Y	284.262	513	201	20447	0.00983029	11	1
Bird 56	H05-1	cj0171	282.3	Y	281.538	2347	1013	17155	0.0590498	8	1
Bird 56	H05-1	cj0171	282.3	Y	282.51	13495	6515	17155	0.379773	9	0
Bird 56	H05-1	cj0171	282.3	Y	283.483	13875	6946	17155	0.404897	10	0
Bird 56	H05-1	cj0171	282.3	Y	284.455	5514	2629	17155	0.15325	11	1
Bird 58	H06-1	cj0171	282.3	Y	281.33	4189	2015	15700	0.128344	8	1
Bird 58	H06-1	cj0171	282.3	Y	282.327	21662	10867	15700	0.692166	9	0
Bird 58	H06-1	cj0171	282.3	Y	283.241	5277	2533	15700	0.161338	10	0
Bird 58	H06-1	cj0171	282.3	Y	284.237	646	210	15700	0.0133758	11	1
conA	H07-1	cj0171	282.3	Y	281.597	2933	1394	16169	0.0862144	8	1
conA	H07-1	cj0171	282.3	Y	282.558	26986	13712	16169	0.848043	9	0
conA	H07-1	cj0171	282.3	Y	283.519	1881	964	16169	0.0596203	10	0
Bird 28	G01-1	cj0275	215.5	Y	212.886	523	199	24362	0.00816846	5	1
Bird 28	G01-1	cj0275	215.5	Y	213.893	1176	490	24362	0.0201133	6	0
Bird 28	G01-1	cj0275	215.5	Y	214.899	2810	1348	24362	0.0553321	7	0
Bird 28	G01-1	cj0275	215.5	Y	215.721	32398	21793	24362	0.894549	8	1
Bird 28	G01-1	cj0275	215.5	Y	216.908	906	532	24362	0.0218373	9	0
Bird 29	G02-1	cj0275	215.5	Y	212.605	585	290	24202	0.0119825	5	1
Bird 29	G02-1	cj0275	215.5	Y	213.712	1191	504	24202	0.0208247	6	0
Bird 29	G02-1	cj0275	215.5	Y	214.633	2766	1346	24202	0.0556152	7	0
Bird 29	G02-1	cj0275	215.5	Y	215.554	32373	21449	24202	0.886249	8	1
Bird 29	G02-1	cj0275	215.5	Y	216.658	970	613	24202	0.0253285	9	0
Bird 31	G03-1	cj0275	215.5	Y	212.816	346	138	20242	0.00681751	5	1
Bird 31	G03-1	cj0275	215.5	Y	213.817	789	354	20242	0.0174884	6	0
Bird 31	G03-1	cj0275	215.5	Y	214.818	2151	1138	20242	0.0562197	7	0
Bird 31	G03-1	cj0275	215.5	Y	215.727	32535	18159	20242	0.897095	8	1
Bird 31	G03-1	cj0275	215.5	Y	216.817	695	453	20242	0.0223792	9	0
Bird 32	G04-1	cj0275	215.5	Y	213.663	714	308	20958	0.0146961	6	0
Bird 32	G04-1	cj0275	215.5	Y	214.673	2130	1055	20958	0.0503388	7	0
Bird 32	G04-1	cj0275	215.5	Y	215.499	32466	19031	20958	0.908054	8	1
Bird 32	G04-1	cj0275	215.5	Y	216.507	732	465	20958	0.0221872	9	0
Bird 34	G05-1	cj0275	215.5	Y	212.77	382	136	22472	0.00605198	5	1
Bird 34	G05-1	cj0275	215.5	Y	213.775	1020	401	22472	0.0178444	6	0
Bird 34	G05-1	cj0275	215.5	Y	214.779	2461	1145	22472	0.0509523	7	0
Bird 34	G05-1	cj0275	215.5	Y	215.691	32357	20367	22472	0.906328	8	1
Bird 34	G05-1	cj0275	215.5	Y	216.785	738	423	22472	0.0188234	9	0
Bird 36	G06-1	cj0275	215.5	Y	212.577	418	159	22289	0.00713356	5	1
Bird 36	G06-1	cj0275	215.5	Y	213.589	975	409	22289	0.0183499	6	0
Bird 36	G06-1	cj0275	215.5	Y	214.601	2521	1150	22289	0.051595	7	0
Bird 36	G06-1	cj0275	215.5	Y	215.428	32378	20089	22289	0.901297	8	1
Bird 36	G06-1	cj0275	215.5	Y	216.621	876	482	22289	0.021625	9	0
Bird 37	G07-1	cj0275	215.5	Y	212.79	427	155	22711	0.00682489	5	1
Bird 37	G07-1	cj0275	215.5	Y	213.797	898	392	22711	0.0172604	6	0
Bird 37	G07-1	cj0275	215.5	Y	214.803	2359	1091	22711	0.0480384	7	0
Bird 37	G07-1	cj0275	215.5	Y	215.717	32459	20613	22711	0.907622	8	1
Bird 37	G07-1	cj0275	215.5	Y	216.813	811	460	22711	0.0202545	9	0
Bird 38	G08-1	cj0275	215.5	Y	212.622	343	123	22339	0.00550607	5	1
Bird 38	G08-1	cj0275	215.5	Y	213.638	1019	425	22339	0.019025	6	0
Bird 38	G08-1	cj0275	215.5	Y	214.561	2563	1212	22339	0.0542549	7	0
Bird 38	G08-1	cj0275	215.5	Y	215.483	32422	20084	22339	0.899055	8	1
Bird 38	G08-1	cj0275	215.5	Y	216.589	857	495	22339	0.0221586	9	0
Bird 40	G09-1	cj0275	215.5	Y	212.865	399	158	19283	0.00819375	5	1
Bird 40	G09-1	cj0275	215.5	Y	213.87	849	337	19283	0.0174765	6	0
Bird 40	G09-1	cj0275	215.5	Y	214.874	1989	969	19283	0.0502515	7	0
Bird 40	G09-1	cj0275	215.5	Y	215.878	32474	17463	19283	0.905616	8	1
Bird 40	G09-1	cj0275	215.5	Y	216.881	607	356	19283	0.0184619	9	0
Bird 41	G10-1	cj0275	215.5	Y	212.596	392	166	21578	0.00769302	5	1
Bird 41	G10-1	cj0275	215.5	Y	213.517	1004	431	21578	0.019974	6	0
Bird 41	G10-1	cj0275	215.5	Y	214.623	2374	1146	21578	0.0531096	7	0
Bird 41	G10-1	cj0275	215.5	Y	215.451	32422	19408	21578	0.899435	8	1
Bird 41	G10-1	cj0275	215.5	Y	216.554	759	427	21578	0.0197887	9	0
Bird 42	G11-1	cj0275	215.5	Y	212.795	585	260	23109	0.011251	5	1
Bird 42	G11-1	cj0275	215.5	Y	213.886	1067	453	23109	0.0196028	6	0
Bird 42	G11-1	cj0275	215.5	Y	214.884	2580	1269	23109	0.0549137	7	0
Bird 42	G11-1	cj0275	215.5	Y	215.792	32434	20585	23109	0.890778	8	1
Bird 42	G11-1	cj0275	215.5	Y	216.88	857	542	23109	0.0234541	9	0
Bird 50	H01-1	cj0275	215.5	Y	212.88	440	178	23143	0.00769131	5	1
Bird 50	H01-1	cj0275	215.5	Y	213.88	917	399	23143	0.0172406	6	0
Bird 50	H01-1	cj0275	215.5	Y	214.878	2334	1119	23143	0.0483516	7	0
Bird 50	H01-1	cj0275	215.5	Y	215.786	32432	20964	23143	0.905846	8	1
Bird 50	H01-1	cj0275	215.5	Y	216.873	842	483	23143	0.0208702	9	0
Bird 51	H02-1	cj0275	215.5	Y	212.652	507	198	23448	0.00844422	5	1
Bird 51	H02-1	cj0275	215.5	Y	213.655	1102	464	23448	0.0197885	6	0
Bird 51	H02-1	cj0275	215.5	Y	214.658	2736	1329	23448	0.0566786	7	0
Bird 51	H02-1	cj0275	215.5	Y	215.569	32367	20904	23448	0.891505	8	1
Bird 51	H02-1	cj0275	215.5	Y	216.661	891	553	23448	0.0235841	9	0
Bird 53	H03-1	cj0275	215.5	Y	212.77	409	171	21246	0.00804857	5	1
Bird 53	H03-1	cj0275	215.5	Y	213.775	889	381	21246	0.0179328	6	0
Bird 53	H03-1	cj0275	215.5	Y	214.779	2228	1107	21246	0.0521039	7	0
Bird 53	H03-1	cj0275	215.5	Y	215.782	32455	19113	21246	0.899605	8	1
Bird 53	H03-1	cj0275	215.5	Y	216.876	737	474	21246	0.0223101	9	0
Bird 55	H04-1	cj0275	215.5	Y	212.673	296	117	19247	0.00607887	5	1
Bird 55	H04-1	cj0275	215.5	Y	213.685	780	325	19247	0.0168857	6	0
Bird 55	H04-1	cj0275	215.5	Y	214.697	1898	933	19247	0.0484751	7	0
Bird 55	H04-1	cj0275	215.5	Y	215.616	32467	17872	19247	0.92856	8	1
Bird 56	H05-1	cj0275	215.5	Y	212.785	430	186	19300	0.00963731	5	1
Bird 56	H05-1	cj0275	215.5	Y	213.791	832	365	19300	0.0189119	6	0
Bird 56	H05-1	cj0275	215.5	Y	214.797	1922	971	19300	0.0503109	7	0
Bird 56	H05-1	cj0275	215.5	Y	215.802	32477	17404	19300	0.901762	8	1
Bird 56	H05-1	cj0275	215.5	Y	216.806	576	321	19300	0.0166321	9	0
Bird 58	H06-1	cj0275	215.5	Y	212.546	317	111	18293	0.00606789	5	1
Bird 58	H06-1	cj0275	215.5	Y	213.564	860	385	18293	0.0210463	6	0
Bird 58	H06-1	cj0275	215.5	Y	214.58	2131	1103	18293	0.0602963	7	0
Bird 58	H06-1	cj0275	215.5	Y	215.596	32411	16432	18293	0.898267	8	1
Bird 58	H06-1	cj0275	215.5	Y	216.519	510	262	18293	0.0143224	9	0
conA	H07-1	cj0275	215.5	Y	212.795	182	77	14461	0.00532467	5	1
conA	H07-1	cj0275	215.5	Y	213.886	491	225	14461	0.0155591	6	0
conA	H07-1	cj0275	215.5	Y	214.884	1318	635	14461	0.0439112	7	0
conA	H07-1	cj0275	215.5	Y	215.882	26340	13181	14461	0.911486	8	1
conA	H07-1	cj0275	215.5	Y	216.88	568	343	14461	0.023719	9	0
Bird 28	G01-1	cj0565	356	G	354.34	792	347	15546	0.0223209	8	0
Bird 28	G01-1	cj0565	356	G	355.241	5432	2854	15546	0.183584	9	0
Bird 28	G01-1	cj0565	356	G	356.143	19820	11040	15546	0.710151	10	1
Bird 28	G01-1	cj0565	356	G	357.127	2486	1305	15546	0.0839444	11	0
Bird 29	G02-1	cj0565	356	G	354.187	403	132	12083	0.0109244	8	0
Bird 29	G02-1	cj0565	356	G	355.109	3724	1791	12083	0.148225	9	0
Bird 29	G02-1	cj0565	356	G	356.031	15148	7953	12083	0.658197	10	1
Bird 29	G02-1	cj0565	356	G	356.953	4268	2158	12083	0.178598	11	0
Bird 31	G03-1	cj0565	356	G	354.319	204	97	3573	0.0271481	8	0
Bird 31	G03-1	cj0565	356	G	355.216	1285	685	3573	0.191716	9	0
Bird 31	G03-1	cj0565	356	G	356.114	4372	2396	3573	0.670585	10	1
Bird 31	G03-1	cj0565	356	G	357.012	742	395	3573	0.110551	11	0
Bird 32	G04-1	cj0565	356	G	354.179	279	126	6102	0.020649	8	0
Bird 32	G04-1	cj0565	356	G	355.099	2078	1022	6102	0.167486	9	0
Bird 32	G04-1	cj0565	356	G	356.019	8122	4300	6102	0.704687	10	1
Bird 32	G04-1	cj0565	356	G	356.938	1262	654	6102	0.107178	11	0
Bird 34	G05-1	cj0565	356	G	354.237	394	159	9634	0.016504	8	0
Bird 34	G05-1	cj0565	356	G	355.134	3119	1576	9634	0.163587	9	0
Bird 34	G05-1	cj0565	356	G	356.114	12532	6726	9634	0.698152	10	1
Bird 34	G05-1	cj0565	356	G	357.012	2238	1173	9634	0.121756	11	0
Bird 36	G06-1	cj0565	356	G	354.194	848	402	9022	0.0445577	8	0
Bird 36	G06-1	cj0565	356	G	355.116	4868	2529	9022	0.280315	9	0
Bird 36	G06-1	cj0565	356	G	356.122	10056	5316	9022	0.589226	10	1
Bird 36	G06-1	cj0565	356	G	357.045	1572	775	9022	0.0859011	11	0
Bird 37	G07-1	cj0565	356	G	354.247	843	399	8786	0.0454132	8	0
Bird 37	G07-1	cj0565	356	G	355.228	4832	2531	8786	0.288072	9	0
Bird 37	G07-1	cj0565	356	G	356.128	9981	5388	8786	0.613248	10	1
Bird 37	G07-1	cj0565	356	G	357.029	961	468	8786	0.0532666	11	0
Bird 38	G08-1	cj0565	356	G	354.109	1864	885	8691	0.101829	8	0
Bird 38	G08-1	cj0565	356	G	355.032	9505	4830	8691	0.555747	9	0
Bird 38	G08-1	cj0565	356	G	356.039	5323	2729	8691	0.314003	10	1
Bird 38	G08-1	cj0565	356	G	356.963	503	212	8691	0.0243931	11	0
Bird 40	G09-1	cj0565	356	G	355.134	942	445	7143	0.0622988	9	0
Bird 40	G09-1	cj0565	356	G	356.114	4512	2388	7143	0.334313	10	1
Bird 40	G09-1	cj0565	356	G	357.094	7276	3911	7143	0.547529	11	0
Bird 40	G09-1	cj0565	356	G	357.992	813	399	7143	0.0558589	12	0
Bird 41	G10-1	cj0565	356	G	354.179	510	235	9723	0.0241695	8	0
Bird 41	G10-1	cj0565	356	G	355.099	3587	1762	9723	0.18122	9	0
Bird 41	G10-1	cj0565	356	G	356.019	12889	6761	9723	0.695362	10	1
Bird 41	G10-1	cj0565	356	G	356.938	1975	965	9723	0.0992492	11	0
Bird 42	G11-1	cj0565	356	G	354.268	584	264	11810	0.0223539	8	0
Bird 42	G11-1	cj0565	356	G	355.155	3891	2056	11810	0.17409	9	0
Bird 42	G11-1	cj0565	356	G	356.124	15545	8357	11810	0.707621	10	1
Bird 42	G11-1	cj0565	356	G	357.012	2151	1133	11810	0.0959356	11	0
Bird 50	H01-1	cj0565	356	G	355.175	2546	1240	14328	0.0865438	9	0
Bird 50	H01-1	cj0565	356	G	356.147	11635	6309	14328	0.440327	10	1
Bird 50	H01-1	cj0565	356	G	357.119	11254	6341	14328	0.44256	11	0
Bird 50	H01-1	cj0565	356	G	358.01	871	388	14328	0.0270798	12	0
Bird 51	H02-1	cj0565	356	G	355.105	1735	825	13959	0.0591017	9	0
Bird 51	H02-1	cj0565	356	G	356.094	8454	4314	13959	0.309048	10	1
Bird 51	H02-1	cj0565	356	G	357	14896	8103	13959	0.580486	11	0
Bird 51	H02-1	cj0565	356	G	357.989	1350	676	13959	0.0484275	12	0
Bird 53	H03-1	cj0565	356	G	354.243	532	224	10267	0.0218175	8	0
Bird 53	H03-1	cj0565	356	G	355.142	3725	1946	10267	0.189539	9	0
Bird 53	H03-1	cj0565	356	G	356.122	12385	6873	10267	0.669426	10	1
Bird 53	H03-1	cj0565	356	G	357.022	2314	1224	10267	0.119217	11	0
Bird 55	H04-1	cj0565	356	G	355.099	1013	484	8347	0.0579849	9	0
Bird 55	H04-1	cj0565	356	G	356.102	4712	2545	8347	0.3049	10	1
Bird 55	H04-1	cj0565	356	G	357.022	9062	4880	8347	0.584641	11	0
Bird 55	H04-1	cj0565	356	G	357.942	836	412	8347	0.0493591	12	0
Bird 56	H05-1	cj0565	356	G	355.142	717	356	6803	0.0523299	9	0
Bird 56	H05-1	cj0565	356	G	356.124	3680	1914	6803	0.281346	10	1
Bird 56	H05-1	cj0565	356	G	357.023	7177	3915	6803	0.575481	11	0
Bird 56	H05-1	cj0565	356	G	358.005	1141	618	6803	0.0908423	12	0
Bird 58	H06-1	cj0565	356	G	354.192	170	51	7725	0.00660194	8	0
Bird 58	H06-1	cj0565	356	G	355.114	1482	696	7725	0.0900971	9	0
Bird 58	H06-1	cj0565	356	G	356.037	6156	3281	7725	0.424725	10	1
Bird 58	H06-1	cj0565	356	G	356.96	6720	3507	7725	0.453981	11	0
Bird 58	H06-1	cj0565	356	G	357.883	444	190	7725	0.0245955	12	0
conA	H07-1	cj0565	356	G	354.282	825	390	13866	0.0281264	8	0
conA	H07-1	cj0565	356	G	355.253	5183	2730	13866	0.196884	9	0
conA	H07-1	cj0565	356	G	356.143	17727	9835	13866	0.709289	10	1
conA	H07-1	cj0565	356	G	357.114	1694	911	13866	0.0657003	11	0
Bird 28	G01-1	cj0617	168.1	G	165.499	356	138	23087	0.00597739	6	0
Bird 28	G01-1	cj0617	168.1	G	167.181	1202	512	23087	0.022177	8	0
Bird 28	G01-1	cj0617	168.1	G	168.154	13062	6177	23087	0.267553	9	0
Bird 28	G01-1	cj0617	168.1	G	169.215	30118	14469	23087	0.626716	10	1
Bird 28	G01-1	cj0617	168.1	G	170.275	3509	1743	23087	0.075497	11	0
Bird 29	G02-1	cj0617	168.1	G	165.231	210	96	18592	0.00516351	6	0
Bird 29	G02-1	cj0617	168.1	G	168.022	2035	875	18592	0.0470633	9	0
Bird 29	G02-1	cj0617	168.1	G	169.101	9793	4559	18592	0.245213	10	1
Bird 29	G02-1	cj0617	168.1	G	170.09	25390	12017	18592	0.646353	11	0
Bird 29	G02-1	cj0617	168.1	G	171.169	1987	997	18592	0.0536252	12	0
Bird 31	G03-1	cj0617	168.1	G	167.065	1608	703	13041	0.0539069	8	0
Bird 31	G03-1	cj0617	168.1	G	168.122	19679	9350	13041	0.71697	9	0
Bird 31	G03-1	cj0617	168.1	G	169.18	2186	1071	13041	0.0821256	10	1
Bird 31	G03-1	cj0617	168.1	G	170.149	4164	1843	13041	0.141324	11	0
Bird 32	G04-1	cj0617	168.1	G	166.925	2408	1103	16310	0.0676272	8	0
Bird 32	G04-1	cj0617	168.1	G	167.913	27912	13196	16310	0.809074	9	0
Bird 32	G04-1	cj0617	168.1	G	168.991	2337	1208	16310	0.074065	10	1
Bird 32	G04-1	cj0617	168.1	G	169.979	1691	733	16310	0.0449418	11	0
Bird 34	G05-1	cj0617	168.1	G	167.148	640	250	18785	0.0133085	8	0
Bird 34	G05-1	cj0617	168.1	G	168.117	7387	3431	18785	0.182646	9	0
Bird 34	G05-1	cj0617	168.1	G	169.086	28718	14024	18785	0.746553	10	1
Bird 34	G05-1	cj0617	168.1	G	170.143	2050	984	18785	0.0523822	11	0
Bird 36	G06-1	cj0617	168.1	G	167.021	579	188	15859	0.0118545	8	0
Bird 36	G06-1	cj0617	168.1	G	168.01	9138	4089	15859	0.257835	9	0
Bird 36	G06-1	cj0617	168.1	G	169.087	13488	6298	15859	0.397125	10	1
Bird 36	G06-1	cj0617	168.1	G	170.074	9102	4134	15859	0.260672	11	0
Bird 36	G06-1	cj0617	168.1	G	171.15	2622	1110	15859	0.0699918	12	0
Bird 37	G07-1	cj0617	168.1	G	167.092	2715	1280	19005	0.0673507	8	0
Bird 37	G07-1	cj0617	168.1	G	168.154	28498	13450	19005	0.707708	9	0
Bird 37	G07-1	cj0617	168.1	G	169.126	8127	4041	19005	0.212628	10	1
Bird 37	G07-1	cj0617	168.1	G	170.187	327	143	19005	0.00752434	11	0
Bird 38	G08-1	cj0617	168.1	G	167.043	642	267	17856	0.014953	8	0
Bird 38	G08-1	cj0617	168.1	G	167.945	6225	2997	17856	0.167843	9	0
Bird 38	G08-1	cj0617	168.1	G	169.026	28992	13628	17856	0.763217	10	1
Bird 38	G08-1	cj0617	168.1	G	170.017	1926	964	17856	0.0539875	11	0
Bird 40	G09-1	cj0617	168.1	G	165.032	1629	764	18413	0.0414924	6	0
Bird 40	G09-1	cj0617	168.1	G	166.002	32237	16937	18413	0.919839	7	1
Bird 40	G09-1	cj0617	168.1	G	167.06	1158	712	18413	0.0386683	8	0
Bird 41	G10-1	cj0617	168.1	G	165.941	781	317	16517	0.0191923	7	1
Bird 41	G10-1	cj0617	168.1	G	167.019	661	264	16517	0.0159835	8	0
Bird 41	G10-1	cj0617	168.1	G	168.007	5674	2660	16517	0.161046	9	0
Bird 41	G10-1	cj0617	168.1	G	168.994	26178	12337	16517	0.746927	10	1
Bird 41	G10-1	cj0617	168.1	G	170.071	1831	939	16517	0.0568505	11	0
Bird 42	G11-1	cj0617	168.1	G	167.203	3220	1499	20347	0.0736718	8	0
Bird 42	G11-1	cj0617	168.1	G	168.167	31839	16353	20347	0.803706	9	0
Bird 42	G11-1	cj0617	168.1	G	169.219	4142	2034	20347	0.0999656	10	1
Bird 42	G11-1	cj0617	168.1	G	170.27	1026	392	20347	0.0192657	11	0
Bird 50	H01-1	cj0617	168.1	G	167.19	1213	542	18954	0.0285955	8	0
Bird 50	H01-1	cj0617	168.1	G	168.24	14265	6766	18954	0.35697	9	0
Bird 50	H01-1	cj0617	168.1	G	169.289	20946	10323	18954	0.544634	10	1
Bird 50	H01-1	cj0617	168.1	G	170.251	2626	1277	18954	0.0673736	11	0
Bird 51	H02-1	cj0617	168.1	G	167.11	2587	1164	20013	0.0581622	8	0
Bird 51	H02-1	cj0617	168.1	G	168.086	30328	14248	20013	0.711937	9	0
Bird 51	H02-1	cj0617	168.1	G	169.149	5261	2518	20013	0.125818	10	1
Bird 51	H02-1	cj0617	168.1	G	170.124	4336	2008	20013	0.100335	11	0
Bird 53	H03-1	cj0617	168.1	G	167.148	546	208	16852	0.0123427	8	0
Bird 53	H03-1	cj0617	168.1	G	168.117	5947	2880	16852	0.1709	9	0
Bird 53	H03-1	cj0617	168.1	G	169.174	24743	12155	16852	0.721279	10	1
Bird 53	H03-1	cj0617	168.1	G	170.143	3327	1577	16852	0.0935794	11	0
Bird 55	H04-1	cj0617	168.1	G	167.021	377	115	11895	0.00966793	8	0
Bird 55	H04-1	cj0617	168.1	G	168.01	6463	3052	11895	0.256578	9	0
Bird 55	H04-1	cj0617	168.1	G	169.087	6806	3164	11895	0.265994	10	1
Bird 55	H04-1	cj0617	168.1	G	170.074	11165	5133	11895	0.431526	11	0
Bird 55	H04-1	cj0617	168.1	G	171.15	1084	431	11895	0.0362337	12	0
Bird 56	H05-1	cj0617	168.1	G	167.168	668	251	11876	0.0211351	8	0
Bird 56	H05-1	cj0617	168.1	G	168.227	8449	3930	11876	0.33092	9	0
Bird 56	H05-1	cj0617	168.1	G	169.198	11933	5551	11876	0.467413	10	1
Bird 56	H05-1	cj0617	168.1	G	170.256	4269	1978	11876	0.166554	11	0
Bird 58	H06-1	cj0617	168.1	G	166.938	1513	692	11312	0.061174	8	0
Bird 58	H06-1	cj0617	168.1	G	168.017	17038	7957	11312	0.703412	9	0
Bird 58	H06-1	cj0617	168.1	G	169.006	2172	945	11312	0.0835396	10	1
Bird 58	H06-1	cj0617	168.1	G	170.084	3970	1681	11312	0.148603	11	0
conA	H07-1	cj0617	168.1	G	167.203	701	329	13028	0.0252533	8	0
conA	H07-1	cj0617	168.1	G	168.167	5904	2913	13028	0.223595	9	0
conA	H07-1	cj0617	168.1	G	169.219	18075	9051	13028	0.694734	10	1
conA	H07-1	cj0617	168.1	G	170.182	1266	693	13028	0.0531931	11	0
Bird 28	G01-1	cj0676	208	Y	207.012	3401	1675	22977	0.072899	8	0
Bird 28	G01-1	cj0676	208	Y	208.023	32360	18888	22977	0.822039	9	0
Bird 28	G01-1	cj0676	208	Y	209.034	3259	1854	22977	0.0806894	10	1
Bird 29	G02-1	cj0676	208	Y	205.762	2296	1046	20057	0.0521514	7	1
Bird 29	G02-1	cj0676	208	Y	206.781	23849	12810	20057	0.63868	8	0
Bird 29	G02-1	cj0676	208	Y	207.8	8563	4925	20057	0.24555	9	0
Bird 29	G02-1	cj0676	208	Y	208.91	1696	1098	20057	0.054744	10	1
Bird 29	G02-1	cj0676	208	Y	210.39	375	136	20057	0.00678068	11	0
Bird 31	G03-1	cj0676	208	Y	206.882	2805	1477	18317	0.0806355	8	0
Bird 31	G03-1	cj0676	208	Y	207.979	27810	15370	18317	0.839111	9	0
Bird 31	G03-1	cj0676	208	Y	208.985	2256	1320	18317	0.0720642	10	1
Bird 31	G03-1	cj0676	208	Y	210.172	180	98	18317	0.00535022	11	0
Bird 32	G04-1	cj0676	208	Y	206.757	3212	1604	18782	0.0854009	8	0
Bird 32	G04-1	cj0676	208	Y	207.772	27858	15421	18782	0.821052	9	0
Bird 32	G04-1	cj0676	208	Y	208.787	2679	1522	18782	0.081035	10	1
Bird 32	G04-1	cj0676	208	Y	209.892	277	125	18782	0.00665531	11	0
Bird 34	G05-1	cj0676	208	Y	206.906	3345	1699	19765	0.08596	8	0
Bird 34	G05-1	cj0676	208	Y	207.916	27584	15746	19765	0.796661	9	0
Bird 34	G05-1	cj0676	208	Y	208.925	3385	1946	19765	0.0984569	10	1
Bird 34	G05-1	cj0676	208	Y	210.024	556	268	19765	0.0135593	11	0
Bird 36	G06-1	cj0676	208	Y	206.766	3045	1474	16192	0.0910326	8	0
Bird 36	G06-1	cj0676	208	Y	207.782	24211	13031	16192	0.80478	9	0
Bird 36	G06-1	cj0676	208	Y	208.798	2544	1412	16192	0.0872036	10	1
Bird 36	G06-1	cj0676	208	Y	209.813	378	228	16192	0.014081	11	0
Bird 37	G07-1	cj0676	208	Y	206.917	1781	874	14528	0.0601597	8	0
Bird 37	G07-1	cj0676	208	Y	207.929	15465	8443	14528	0.581154	9	0
Bird 37	G07-1	cj0676	208	Y	209.031	8253	4658	14528	0.320622	10	1
Bird 37	G07-1	cj0676	208	Y	210.132	894	499	14528	0.0343475	11	0
Bird 38	G08-1	cj0676	208	Y	206.697	3137	1568	19739	0.0794366	8	0
Bird 38	G08-1	cj0676	208	Y	207.717	25960	14115	19739	0.715082	9	0
Bird 38	G08-1	cj0676	208	Y	208.829	6711	3628	19739	0.183799	10	1
Bird 38	G08-1	cj0676	208	Y	209.848	679	350	19739	0.0177314	11	0
Bird 40	G09-1	cj0676	208	Y	207	2569	1300	14459	0.0899094	8	0
Bird 40	G09-1	cj0676	208	Y	208.01	20919	11625	14459	0.803998	9	0
Bird 40	G09-1	cj0676	208	Y	209.019	2249	1302	14459	0.0900477	10	1
Bird 40	G09-1	cj0676	208	Y	210.119	305	139	14459	0.00961339	11	0
Bird 41	G10-1	cj0676	208	Y	206.683	2348	1122	16506	0.0679753	8	0
Bird 41	G10-1	cj0676	208	Y	207.701	21527	11931	16506	0.722828	9	0
Bird 41	G10-1	cj0676	208	Y	208.811	5416	3051	16506	0.184842	10	1
Bird 41	G10-1	cj0676	208	Y	209.827	595	310	16506	0.018781	11	0
Bird 42	G11-1	cj0676	208	Y	206.962	2731	1459	18868	0.0773267	8	0
Bird 42	G11-1	cj0676	208	Y	208.058	27593	14931	18868	0.79134	9	0
Bird 42	G11-1	cj0676	208	Y	209.061	3783	2077	18868	0.110081	10	1
Bird 42	G11-1	cj0676	208	Y	210.155	558	233	18868	0.012349	11	0
Bird 50	H01-1	cj0676	208	Y	206.959	2951	1500	21726	0.0690417	8	0
Bird 50	H01-1	cj0676	208	Y	208.054	32245	18178	21726	0.836693	9	0
Bird 50	H01-1	cj0676	208	Y	209.057	2665	1775	21726	0.0816993	10	1
Bird 51	H02-1	cj0676	208	Y	206.8	3524	1758	22870	0.0768693	8	0
Bird 51	H02-1	cj0676	208	Y	207.808	32391	18560	22870	0.811544	9	0
Bird 51	H02-1	cj0676	208	Y	208.815	3018	2420	22870	0.105815	10	1
Bird 53	H03-1	cj0676	208	Y	206.906	2817	1346	17964	0.0749276	8	0
Bird 53	H03-1	cj0676	208	Y	208.008	26251	14964	17964	0.832999	9	0
Bird 53	H03-1	cj0676	208	Y	208.925	2327	1315	17964	0.073202	10	1
Bird 53	H03-1	cj0676	208	Y	210.116	313	268	17964	0.0149187	11	0
Bird 55	H04-1	cj0676	208	Y	206.86	1972	983	12603	0.0779973	8	0
Bird 55	H04-1	cj0676	208	Y	207.785	18113	10432	12603	0.827739	9	0
Bird 55	H04-1	cj0676	208	Y	208.893	1592	1030	12603	0.0817266	10	1
Bird 55	H04-1	cj0676	208	Y	210.369	279	158	12603	0.0125367	11	0
Bird 56	H05-1	cj0676	208	Y	204.797	185	79	13318	0.00593182	6	0
Bird 56	H05-1	cj0676	208	Y	206.914	2249	1127	13318	0.0846223	8	0
Bird 56	H05-1	cj0676	208	Y	207.925	19332	10934	13318	0.820994	9	0
Bird 56	H05-1	cj0676	208	Y	208.935	1795	976	13318	0.0732843	10	1
Bird 58	H06-1	cj0676	208	Y	206.705	2363	1286	12604	0.102031	8	0
Bird 58	H06-1	cj0676	208	Y	207.727	17991	9961	12604	0.790305	9	0
Bird 58	H06-1	cj0676	208	Y	208.748	2022	1296	12604	0.102825	10	1
conA	H07-1	cj0676	208	Y	208.058	896	471	12014	0.0392043	9	0
conA	H07-1	cj0676	208	Y	209.153	5130	2917	12014	0.2428	10	1
conA	H07-1	cj0676	208	Y	210.155	13446	7705	12014	0.641335	11	0
conA	H07-1	cj0676	208	Y	211.248	1490	921	12014	0.0766606	12	0
Bird 28	G01-1	cj0685	128	B	126.196	373	191	5888	0.0324389	7	0
Bird 28	G01-1	cj0685	128	B	127.108	4528	2464	5888	0.418478	8	0
Bird 28	G01-1	cj0685	128	B	128.113	5519	3016	5888	0.512228	9	1
Bird 28	G01-1	cj0685	128	B	129.211	372	217	5888	0.0368546	10	0
Bird 29	G02-1	cj0685	128	B	126.031	520	273	5228	0.0522188	7	0
Bird 29	G02-1	cj0685	128	B	126.961	7839	4145	5228	0.792846	8	0
Bird 29	G02-1	cj0685	128	B	127.986	1494	810	5228	0.154935	9	1
Bird 31	G03-1	cj0685	128	B	126.132	239	114	4377	0.0260452	7	0
Bird 31	G03-1	cj0685	128	B	127.042	2546	1408	4377	0.321682	8	0
Bird 31	G03-1	cj0685	128	B	128.136	4689	2538	4377	0.579849	9	1
Bird 31	G03-1	cj0685	128	B	129.232	548	317	4377	0.072424	10	0
Bird 32	G04-1	cj0685	128	B	126.904	4056	2227	4519	0.492808	8	0
Bird 32	G04-1	cj0685	128	B	128.019	4047	2160	4519	0.477982	9	1
Bird 32	G04-1	cj0685	128	B	129.042	233	132	4519	0.02921	10	0
Bird 34	G05-1	cj0685	128	B	127.007	7168	3836	4966	0.772453	8	0
Bird 34	G05-1	cj0685	128	B	128.104	2043	1130	4966	0.227547	9	1
Bird 36	G06-1	cj0685	128	B	126.041	158	76	5358	0.0141844	7	0
Bird 36	G06-1	cj0685	128	B	127.064	814	482	5358	0.0899589	8	0
Bird 36	G06-1	cj0685	128	B	127.995	8420	4423	5358	0.825495	9	1
Bird 36	G06-1	cj0685	128	B	129.021	624	377	5358	0.0703621	10	0
Bird 37	G07-1	cj0685	128	B	127.118	7104	3788	5451	0.694918	8	0
Bird 37	G07-1	cj0685	128	B	128.122	2852	1567	5451	0.28747	9	1
Bird 37	G07-1	cj0685	128	B	129.128	153	96	5451	0.0176114	10	0
Bird 38	G08-1	cj0685	128	B	126.088	200	94	6291	0.014942	7	0
Bird 38	G08-1	cj0685	128	B	127.022	1048	606	6291	0.0963281	8	0
Bird 38	G08-1	cj0685	128	B	128.05	9848	5193	6291	0.825465	9	1
Bird 38	G08-1	cj0685	128	B	129.08	661	398	6291	0.063265	10	0
Bird 40	G09-1	cj0685	128	B	126.213	119	52	4163	0.012491	7	0
Bird 40	G09-1	cj0685	128	B	127.124	637	383	4163	0.092001	8	0
Bird 40	G09-1	cj0685	128	B	128.127	6469	3462	4163	0.831612	9	1
Bird 40	G09-1	cj0685	128	B	129.224	447	266	4163	0.0638962	10	0
Bird 41	G10-1	cj0685	128	B	126.041	368	190	4653	0.0408339	7	0
Bird 41	G10-1	cj0685	128	B	126.971	4855	2576	4653	0.553621	8	0
Bird 41	G10-1	cj0685	128	B	127.995	3298	1787	4653	0.384053	9	1
Bird 41	G10-1	cj0685	128	B	129.021	181	100	4653	0.0214915	10	0
Bird 42	G11-1	cj0685	128	B	126.236	268	132	4761	0.0277253	7	0
Bird 42	G11-1	cj0685	128	B	127.139	3602	1925	4761	0.404327	8	0
Bird 42	G11-1	cj0685	128	B	128.225	4694	2525	4761	0.530351	9	1
Bird 42	G11-1	cj0685	128	B	129.312	284	179	4761	0.0375971	10	0
Bird 50	H01-1	cj0685	128	B	126.316	144	64	4959	0.0129058	7	0
Bird 50	H01-1	cj0685	128	B	127.22	860	510	4959	0.102843	8	0
Bird 50	H01-1	cj0685	128	B	128.216	7546	4060	4959	0.818713	9	1
Bird 50	H01-1	cj0685	128	B	129.213	515	325	4959	0.0655374	10	0
Bird 51	H02-1	cj0685	128	B	126.123	451	225	5117	0.0439711	7	0
Bird 51	H02-1	cj0685	128	B	127.041	6552	3486	5117	0.681259	8	0
Bird 51	H02-1	cj0685	128	B	128.144	2444	1324	5117	0.258745	9	1
Bird 51	H02-1	cj0685	128	B	129.157	157	82	5117	0.016025	10	0
Bird 53	H03-1	cj0685	128	B	126.223	138	65	4267	0.0152332	7	0
Bird 53	H03-1	cj0685	128	B	127.224	670	426	4267	0.099836	8	0
Bird 53	H03-1	cj0685	128	B	128.136	6443	3494	4267	0.818842	9	1
Bird 53	H03-1	cj0685	128	B	129.232	462	282	4267	0.0660886	10	0
Bird 55	H04-1	cj0685	128	B	127.002	5069	2836	4094	0.692721	8	0
Bird 55	H04-1	cj0685	128	B	128.118	2172	1195	4094	0.291891	9	1
Bird 55	H04-1	cj0685	128	B	129.142	112	63	4094	0.0153884	10	0
Bird 56	H05-1	cj0685	128	B	126.132	189	88	3551	0.0247818	7	0
Bird 56	H05-1	cj0685	128	B	127.133	2376	1328	3551	0.373979	8	0
Bird 56	H05-1	cj0685	128	B	128.136	3768	1983	3551	0.558434	9	1
Bird 56	H05-1	cj0685	128	B	129.232	283	152	3551	0.0428048	10	0
Bird 58	H06-1	cj0685	128	B	126.031	378	241	3191	0.0755249	7	0
Bird 58	H06-1	cj0685	128	B	126.961	4937	2618	3191	0.820432	8	0
Bird 58	H06-1	cj0685	128	B	127.986	591	332	3191	0.104043	9	1
conA	H07-1	cj0685	128	B	125.114	138	64	6847	0.00934716	6	1
conA	H07-1	cj0685	128	B	126.108	551	330	6847	0.0481963	7	0
conA	H07-1	cj0685	128	B	127.105	11035	5910	6847	0.863152	8	0
conA	H07-1	cj0685	128	B	128.193	948	543	6847	0.0793048	9	1
Bird 28	G01-1	cj1139	198.8	G	196.079	422	144	15332	0.00939212	5	1
Bird 28	G01-1	cj1139	198.8	G	197.038	1065	447	15332	0.0291547	6	0
Bird 28	G01-1	cj1139	198.8	G	197.997	4817	2213	15332	0.144339	7	0
Bird 28	G01-1	cj1139	198.8	G	198.955	23469	11743	15332	0.765914	8	1
Bird 28	G01-1	cj1139	198.8	G	200	1478	785	15332	0.0512001	9	0
Bird 29	G02-1	cj1139	198.8	G	196.005	327	119	11407	0.0104322	5	1
Bird 29	G02-1	cj1139	198.8	G	196.893	852	336	11407	0.0294556	6	0
Bird 29	G02-1	cj1139	198.8	G	197.87	4504	2000	11407	0.175331	7	0
Bird 29	G02-1	cj1139	198.8	G	198.847	17281	8599	11407	0.753835	8	1
Bird 29	G02-1	cj1139	198.8	G	199.911	663	353	11407	0.0309459	9	0
Bird 31	G03-1	cj1139	198.8	G	196.08	103	34	4602	0.00738809	5	1
Bird 31	G03-1	cj1139	198.8	G	196.952	163	53	4602	0.0115167	6	0
Bird 31	G03-1	cj1139	198.8	G	197.91	930	403	4602	0.0875706	7	0
Bird 31	G03-1	cj1139	198.8	G	198.955	3640	1792	4602	0.389396	8	1
Bird 31	G03-1	cj1139	198.8	G	199.913	4404	2253	4602	0.48957	9	0
Bird 31	G03-1	cj1139	198.8	G	201.012	157	67	4602	0.0145589	10	0
Bird 32	G04-1	cj1139	198.8	G	195.817	192	74	6906	0.0107153	5	1
Bird 32	G04-1	cj1139	198.8	G	196.885	489	195	6906	0.0282363	6	0
Bird 32	G04-1	cj1139	198.8	G	197.864	3245	1486	6906	0.215175	7	0
Bird 32	G04-1	cj1139	198.8	G	198.843	9700	4831	6906	0.699537	8	1
Bird 32	G04-1	cj1139	198.8	G	199.911	541	320	6906	0.0463365	9	0
Bird 34	G05-1	cj1139	198.8	G	195.816	829	409	9987	0.0409532	5	1
Bird 34	G05-1	cj1139	198.8	G	196.862	723	276	9987	0.0276359	6	0
Bird 34	G05-1	cj1139	198.8	G	197.909	3506	1556	9987	0.155803	7	0
Bird 34	G05-1	cj1139	198.8	G	198.867	14526	7061	9987	0.707019	8	1
Bird 34	G05-1	cj1139	198.8	G	199.913	1361	685	9987	0.0685892	9	0
Bird 36	G06-1	cj1139	198.8	G	195.751	271	142	9248	0.0153547	5	1
Bird 36	G06-1	cj1139	198.8	G	196.903	325	119	9248	0.0128676	6	0
Bird 36	G06-1	cj1139	198.8	G	197.876	1329	555	9248	0.060013	7	0
Bird 36	G06-1	cj1139	198.8	G	198.85	5899	2778	9248	0.300389	8	1
Bird 36	G06-1	cj1139	198.8	G	199.823	10836	5461	9248	0.590506	9	0
Bird 36	G06-1	cj1139	198.8	G	200.836	409	193	9248	0.0208694	10	0
Bird 37	G07-1	cj1139	198.8	G	195.992	279	99	9099	0.0108803	5	1
Bird 37	G07-1	cj1139	198.8	G	196.951	696	306	9099	0.0336301	6	0
Bird 37	G07-1	cj1139	198.8	G	197.91	3700	1686	9099	0.185295	7	0
Bird 37	G07-1	cj1139	198.8	G	198.868	13853	6817	9099	0.749203	8	1
Bird 37	G07-1	cj1139	198.8	G	199.913	321	191	9099	0.0209913	9	0
Bird 38	G08-1	cj1139	198.8	G	195.904	156	57	8548	0.00666823	5	1
Bird 38	G08-1	cj1139	198.8	G	196.884	294	100	8548	0.0116986	6	0
Bird 38	G08-1	cj1139	198.8	G	197.864	808	342	8548	0.0400094	7	0
Bird 38	G08-1	cj1139	198.8	G	198.843	3850	1741	8548	0.203673	8	1
Bird 38	G08-1	cj1139	198.8	G	199.822	12265	6078	8548	0.711044	9	0
Bird 38	G08-1	cj1139	198.8	G	200.932	439	230	8548	0.0269069	10	0
Bird 40	G09-1	cj1139	198.8	G	195.99	267	94	7822	0.0120174	5	1
Bird 40	G09-1	cj1139	198.8	G	196.95	572	228	7822	0.0291486	6	0
Bird 40	G09-1	cj1139	198.8	G	197.996	2727	1215	7822	0.155331	7	0
Bird 40	G09-1	cj1139	198.8	G	198.954	12296	6073	7822	0.7764	8	1
Bird 40	G09-1	cj1139	198.8	G	199.913	437	212	7822	0.027103	9	0
Bird 41	G10-1	cj1139	198.8	G	195.927	152	55	8513	0.00646071	5	1
Bird 41	G10-1	cj1139	198.8	G	196.901	250	87	8513	0.0102197	6	0
Bird 41	G10-1	cj1139	198.8	G	197.787	749	305	8513	0.0358276	7	0
Bird 41	G10-1	cj1139	198.8	G	198.85	3383	1569	8513	0.184306	8	1
Bird 41	G10-1	cj1139	198.8	G	199.823	10954	5447	8513	0.639845	9	0
Bird 41	G10-1	cj1139	198.8	G	200.837	2113	1050	8513	0.123341	10	0
Bird 42	G11-1	cj1139	198.8	G	196.025	375	141	11177	0.0126152	5	1
Bird 42	G11-1	cj1139	198.8	G	196.976	791	311	11177	0.027825	6	0
Bird 42	G11-1	cj1139	198.8	G	198.013	3702	1651	11177	0.147714	7	0
Bird 42	G11-1	cj1139	198.8	G	198.964	17642	8741	11177	0.782052	8	1
Bird 42	G11-1	cj1139	198.8	G	199.914	620	333	11177	0.0297933	9	0
Bird 50	H01-1	cj1139	198.8	G	196.035	229	88	11768	0.00747791	5	1
Bird 50	H01-1	cj1139	198.8	G	197.07	329	115	11768	0.00977226	6	0
Bird 50	H01-1	cj1139	198.8	G	198.018	910	365	11768	0.0310163	7	0
Bird 50	H01-1	cj1139	198.8	G	198.966	3268	1503	11768	0.127719	8	1
Bird 50	H01-1	cj1139	198.8	G	199.914	17669	9262	11768	0.78705	9	0
Bird 50	H01-1	cj1139	198.8	G	201.01	761	435	11768	0.0369646	10	0
Bird 51	H02-1	cj1139	198.8	G	195.897	408	147	12993	0.0113138	5	1
Bird 51	H02-1	cj1139	198.8	G	196.858	939	371	12993	0.0285538	6	0
Bird 51	H02-1	cj1139	198.8	G	197.906	4174	1890	12993	0.145463	7	0
Bird 51	H02-1	cj1139	198.8	G	198.866	20658	10249	12993	0.788809	8	1
Bird 51	H02-1	cj1139	198.8	G	199.826	620	336	12993	0.0258601	9	0
Bird 53	H03-1	cj1139	198.8	G	195.99	321	106	10281	0.0103103	5	1
Bird 53	H03-1	cj1139	198.8	G	196.95	746	309	10281	0.0300554	6	0
Bird 53	H03-1	cj1139	198.8	G	197.909	3421	1597	10281	0.155335	7	0
Bird 53	H03-1	cj1139	198.8	G	198.867	15730	8004	10281	0.778523	8	1
Bird 53	H03-1	cj1139	198.8	G	199.913	439	265	10281	0.0257757	9	0
Bird 55	H04-1	cj1139	198.8	G	195.928	319	147	8317	0.0176746	5	1
Bird 55	H04-1	cj1139	198.8	G	196.903	620	241	8317	0.0289768	6	0
Bird 55	H04-1	cj1139	198.8	G	197.876	2834	1284	8317	0.154383	7	0
Bird 55	H04-1	cj1139	198.8	G	198.85	13298	6645	8317	0.798966	8	1
Bird 56	H05-1	cj1139	198.8	G	196.002	253	92	7127	0.0129087	5	1
Bird 56	H05-1	cj1139	198.8	G	196.958	520	203	7127	0.0284832	6	0
Bird 56	H05-1	cj1139	198.8	G	197.915	2328	1047	7127	0.146906	7	0
Bird 56	H05-1	cj1139	198.8	G	198.871	10537	5278	7127	0.740564	8	1
Bird 56	H05-1	cj1139	198.8	G	199.913	1045	507	7127	0.0711379	9	0
Bird 58	H06-1	cj1139	198.8	G	195.824	212	64	7710	0.00830091	5	1
Bird 58	H06-1	cj1139	198.8	G	196.802	582	257	7710	0.0333333	6	0
Bird 58	H06-1	cj1139	198.8	G	197.78	2449	1192	7710	0.154604	7	0
Bird 58	H06-1	cj1139	198.8	G	198.757	12302	5987	7710	0.776524	8	1
Bird 58	H06-1	cj1139	198.8	G	199.734	407	210	7710	0.0272374	9	0
conA	H07-1	cj1139	198.8	G	195.938	441	216	12319	0.0175339	5	1
conA	H07-1	cj1139	198.8	G	196.976	840	336	12319	0.0272749	6	0
conA	H07-1	cj1139	198.8	G	197.927	3271	1513	12319	0.122818	7	0
conA	H07-1	cj1139	198.8	G	198.964	18730	9655	12319	0.783749	8	1
conA	H07-1	cj1139	198.8	G	199.914	711	394	12319	0.0319831	9	0
conA	H07-1	cj1139	198.8	G	201.653	466	205	12319	0.016641	11	1
Bird 28	G01-1	cj1144	170.2	Y	168.331	532	194	20471	0.00947682	6	0
Bird 28	G01-1	cj1144	170.2	Y	169.303	775	325	20471	0.0158761	7	1
Bird 28	G01-1	cj1144	170.2	Y	170.275	4082	2184	20471	0.106688	8	0
Bird 28	G01-1	cj1144	170.2	Y	171.335	29714	15479	20471	0.756143	9	0
Bird 28	G01-1	cj1144	170.2	Y	172.306	4035	2173	20471	0.10615	10	1
Bird 28	G01-1	cj1144	170.2	Y	173.188	302	116	20471	0.00566655	11	0
Bird 29	G02-1	cj1144	170.2	Y	169.101	491	168	18891	0.00889312	7	1
Bird 29	G02-1	cj1144	170.2	Y	170.18	3839	1849	18891	0.0978773	8	0
Bird 29	G02-1	cj1144	170.2	Y	171.169	28749	14404	18891	0.762479	9	0
Bird 29	G02-1	cj1144	170.2	Y	172.067	4522	2272	18891	0.120269	10	1
Bird 29	G02-1	cj1144	170.2	Y	173.054	253	114	18891	0.00603462	11	0
Bird 31	G03-1	cj1144	170.2	Y	170.237	2492	1227	12892	0.0951753	8	0
Bird 31	G03-1	cj1144	170.2	Y	171.205	20941	10442	12892	0.80996	9	0
Bird 31	G03-1	cj1144	170.2	Y	172.173	2401	1182	12892	0.0916848	10	1
Bird 32	G04-1	cj1144	170.2	Y	170.068	2476	1210	13672	0.088502	8	0
Bird 32	G04-1	cj1144	170.2	Y	170.966	22260	11173	13672	0.817218	9	0
Bird 32	G04-1	cj1144	170.2	Y	171.953	2433	1233	13672	0.0901843	10	1
Bird 34	G05-1	cj1144	170.2	Y	170.231	3453	1852	18356	0.100893	8	0
Bird 34	G05-1	cj1144	170.2	Y	171.199	28044	14205	18356	0.773861	9	0
Bird 34	G05-1	cj1144	170.2	Y	172.166	3851	2007	18356	0.109338	10	1
Bird 34	G05-1	cj1144	170.2	Y	173.046	460	224	18356	0.0122031	11	0
Bird 36	G06-1	cj1144	170.2	Y	168.369	241	104	14891	0.00698408	6	0
Bird 36	G06-1	cj1144	170.2	Y	170.074	2674	1462	14891	0.0981801	8	0
Bird 36	G06-1	cj1144	170.2	Y	171.061	21364	10980	14891	0.737358	9	0
Bird 36	G06-1	cj1144	170.2	Y	172.047	3986	2082	14891	0.139816	10	1
Bird 36	G06-1	cj1144	170.2	Y	173.033	526	263	14891	0.0176617	11	0
Bird 37	G07-1	cj1144	170.2	Y	170.275	765	341	15077	0.0226172	8	0
Bird 37	G07-1	cj1144	170.2	Y	171.247	6862	3423	15077	0.227035	9	0
Bird 37	G07-1	cj1144	170.2	Y	172.218	19756	10022	15077	0.664721	10	1
Bird 37	G07-1	cj1144	170.2	Y	173.1	2602	1240	15077	0.0822445	11	0
Bird 38	G08-1	cj1144	170.2	Y	167.133	320	170	19348	0.00878644	5	0
Bird 38	G08-1	cj1144	170.2	Y	169.206	1764	699	19348	0.0361278	7	1
Bird 38	G08-1	cj1144	170.2	Y	170.107	31332	15248	19348	0.788092	8	0
Bird 38	G08-1	cj1144	170.2	Y	171.097	5403	2797	19348	0.144563	9	0
Bird 38	G08-1	cj1144	170.2	Y	171.997	633	382	19348	0.0197436	10	1
Bird 40	G09-1	cj1144	170.2	Y	170.231	760	334	13560	0.0246313	8	0
Bird 40	G09-1	cj1144	170.2	Y	171.199	6910	3429	13560	0.252876	9	0
Bird 40	G09-1	cj1144	170.2	Y	172.166	15544	8070	13560	0.595133	10	1
Bird 40	G09-1	cj1144	170.2	Y	173.134	3540	1680	13560	0.123894	11	0
Bird 41	G10-1	cj1144	170.2	Y	167.109	169	154	16174	0.00952145	5	0
Bird 41	G10-1	cj1144	170.2	Y	170.161	10612	5407	16174	0.334302	8	0
Bird 41	G10-1	cj1144	170.2	Y	171.058	8500	4290	16174	0.265241	9	0
Bird 41	G10-1	cj1144	170.2	Y	172.043	11300	5591	16174	0.345678	10	1
Bird 41	G10-1	cj1144	170.2	Y	172.939	1387	666	16174	0.0411772	11	0
Bird 42	G11-1	cj1144	170.2	Y	168.167	1901	183	17082	0.010713	6	0
Bird 42	G11-1	cj1144	170.2	Y	169.306	1837	929	17082	0.0543847	7	1
Bird 42	G11-1	cj1144	170.2	Y	170.357	25080	12717	17082	0.744468	8	0
Bird 42	G11-1	cj1144	170.2	Y	171.32	4918	2630	17082	0.153963	9	0
Bird 42	G11-1	cj1144	170.2	Y	172.195	1095	554	17082	0.0324318	10	1
Bird 50	H01-1	cj1144	170.2	Y	168.327	360	127	16678	0.00761482	6	0
Bird 50	H01-1	cj1144	170.2	Y	169.289	692	273	16678	0.0163689	7	1
Bird 50	H01-1	cj1144	170.2	Y	170.338	3357	1783	16678	0.106907	8	0
Bird 50	H01-1	cj1144	170.2	Y	171.299	24877	12755	16678	0.76478	9	0
Bird 50	H01-1	cj1144	170.2	Y	172.259	3135	1678	16678	0.100612	10	1
Bird 51	H02-1	cj1144	170.2	Y	168.174	654	232	18638	0.0124477	6	0
Bird 51	H02-1	cj1144	170.2	Y	170.212	3374	1560	18638	0.0837	8	0
Bird 51	H02-1	cj1144	170.2	Y	171.186	25806	12937	18638	0.69412	9	0
Bird 51	H02-1	cj1144	170.2	Y	172.16	6779	3416	18638	0.183281	10	1
Bird 51	H02-1	cj1144	170.2	Y	173.132	793	333	18638	0.0178667	11	0
Bird 53	H03-1	cj1144	170.2	Y	168.381	280	123	16109	0.00763548	6	0
Bird 53	H03-1	cj1144	170.2	Y	170.231	3830	2074	16109	0.128748	8	0
Bird 53	H03-1	cj1144	170.2	Y	171.199	24039	12426	16109	0.77137	9	0
Bird 53	H03-1	cj1144	170.2	Y	172.166	2661	1420	16109	0.0881495	10	1
Bird 55	H04-1	cj1144	170.2	Y	169.177	260	116	14273	0.00812723	7	1
Bird 55	H04-1	cj1144	170.2	Y	170.164	2756	1446	14273	0.10131	8	0
Bird 55	H04-1	cj1144	170.2	Y	171.15	21531	11225	14273	0.78645	9	0
Bird 55	H04-1	cj1144	170.2	Y	172.137	2548	1306	14273	0.0915014	10	1
Bird 55	H04-1	cj1144	170.2	Y	173.033	378	180	14273	0.0126112	11	0
Bird 56	H05-1	cj1144	170.2	Y	168.404	216	93	13608	0.00683422	6	0
Bird 56	H05-1	cj1144	170.2	Y	170.344	2511	1318	13608	0.0968548	8	0
Bird 56	H05-1	cj1144	170.2	Y	171.314	19860	10102	13608	0.742357	9	0
Bird 56	H05-1	cj1144	170.2	Y	172.282	3342	1772	13608	0.130218	10	1
Bird 56	H05-1	cj1144	170.2	Y	173.163	253	105	13608	0.00771605	11	0
Bird 58	H06-1	cj1144	170.2	Y	168.736	273	234	11275	0.0207539	7	1
Bird 58	H06-1	cj1144	170.2	Y	170.084	2366	1140	11275	0.101109	8	0
Bird 58	H06-1	cj1144	170.2	Y	171.072	17732	8936	11275	0.79255	9	0
Bird 58	H06-1	cj1144	170.2	Y	172.06	1797	884	11275	0.0784035	10	1
conA	H07-1	cj1144	170.2	Y	167.466	256	126	14477	0.00870346	5	0
conA	H07-1	cj1144	170.2	Y	169.394	1695	750	14477	0.0518063	7	1
conA	H07-1	cj1144	170.2	Y	170.357	22849	12004	14477	0.829177	8	0
conA	H07-1	cj1144	170.2	Y	171.32	2679	1439	14477	0.099399	9	0
conA	H07-1	cj1144	170.2	Y	172.195	148	87	14477	0.00600953	10	1
Bird 28	G01-1	cj1295	159.8	Y	157.664	895	378	21905	0.0172563	6	1
Bird 28	G01-1	cj1295	159.8	Y	159.911	3029	1435	21905	0.0655102	8	0
Bird 28	G01-1	cj1295	159.8	Y	160.799	32475	19151	21905	0.874275	9	1
Bird 28	G01-1	cj1295	159.8	Y	161.953	1587	830	21905	0.0378909	10	0
Bird 29	G02-1	cj1295	159.8	Y	157.554	809	366	20634	0.0177377	6	1
Bird 29	G02-1	cj1295	159.8	Y	159.82	2638	1255	20634	0.0608219	8	0
Bird 29	G02-1	cj1295	159.8	Y	160.722	32508	18108	20634	0.877581	9	1
Bird 29	G02-1	cj1295	159.8	Y	161.896	1496	796	20634	0.0385771	10	0
Bird 31	G03-1	cj1295	159.8	Y	157.688	678	286	19757	0.0144759	6	1
Bird 31	G03-1	cj1295	159.8	Y	158.759	241	107	19757	0.0054158	7	0
Bird 31	G03-1	cj1295	159.8	Y	159.823	2670	1300	19757	0.0657995	8	0
Bird 31	G03-1	cj1295	159.8	Y	160.796	32534	17278	19757	0.874525	9	1
Bird 31	G03-1	cj1295	159.8	Y	161.945	1371	751	19757	0.0380118	10	0
Bird 32	G04-1	cj1295	159.8	Y	157.488	681	278	19466	0.0142813	6	1
Bird 32	G04-1	cj1295	159.8	Y	158.659	241	111	19466	0.00570225	7	0
Bird 32	G04-1	cj1295	159.8	Y	159.733	2504	1205	19466	0.0619028	8	0
Bird 32	G04-1	cj1295	159.8	Y	160.63	32501	17099	19466	0.878403	9	1
Bird 32	G04-1	cj1295	159.8	Y	161.71	1401	773	19466	0.0397103	10	0
Bird 34	G05-1	cj1295	159.8	Y	157.688	595	251	20046	0.0125212	6	1
Bird 34	G05-1	cj1295	159.8	Y	159.823	2359	1083	20046	0.0540257	8	0
Bird 34	G05-1	cj1295	159.8	Y	160.795	32450	17288	20046	0.862416	9	1
Bird 34	G05-1	cj1295	159.8	Y	161.943	2582	1268	20046	0.0632545	10	0
Bird 36	G06-1	cj1295	159.8	Y	157.554	548	231	18215	0.0126819	6	1
Bird 36	G06-1	cj1295	159.8	Y	159.73	2099	1007	18215	0.0552841	8	0
Bird 36	G06-1	cj1295	159.8	Y	160.721	32474	16250	18215	0.892122	9	1
Bird 36	G06-1	cj1295	159.8	Y	161.803	1169	608	18215	0.0333791	10	0
Bird 37	G07-1	cj1295	159.8	Y	157.664	434	174	17108	0.0101707	6	1
Bird 37	G07-1	cj1295	159.8	Y	159.821	1927	905	17108	0.0528992	8	0
Bird 37	G07-1	cj1295	159.8	Y	160.888	32539	15414	17108	0.900982	9	1
Bird 37	G07-1	cj1295	159.8	Y	161.953	1182	575	17108	0.03361	10	0
Bird 38	G08-1	cj1295	159.8	Y	157.553	645	245	20774	0.0117936	6	1
Bird 38	G08-1	cj1295	159.8	Y	159.73	2700	1264	20774	0.0608453	8	0
Bird 38	G08-1	cj1295	159.8	Y	160.723	32428	17585	20774	0.846491	9	1
Bird 38	G08-1	cj1295	159.8	Y	161.808	3463	1577	20774	0.0759122	10	0
Bird 40	G09-1	cj1295	159.8	Y	157.688	306	147	15572	0.00944002	6	1
Bird 40	G09-1	cj1295	159.8	Y	158.848	193	90	15572	0.0057796	7	0
Bird 40	G09-1	cj1295	159.8	Y	159.823	1219	542	15572	0.0348061	8	0
Bird 40	G09-1	cj1295	159.8	Y	160.883	20494	9552	15572	0.613409	9	1
Bird 40	G09-1	cj1295	159.8	Y	161.943	10689	4989	15572	0.320383	10	0
Bird 40	G09-1	cj1295	159.8	Y	163.003	619	252	15572	0.0161829	11	0
Bird 41	G10-1	cj1295	159.8	Y	157.554	597	281	18739	0.0149955	6	1
Bird 41	G10-1	cj1295	159.8	Y	158.736	241	94	18739	0.00501628	7	0
Bird 41	G10-1	cj1295	159.8	Y	159.73	2208	1066	18739	0.0568867	8	0
Bird 41	G10-1	cj1295	159.8	Y	160.721	32541	15923	18739	0.849725	9	1
Bird 41	G10-1	cj1295	159.8	Y	161.802	2661	1326	18739	0.0707615	10	0
Bird 42	G11-1	cj1295	159.8	Y	157.685	714	331	20613	0.0160578	6	1
Bird 42	G11-1	cj1295	159.8	Y	159.911	2497	1143	20613	0.0554504	8	0
Bird 42	G11-1	cj1295	159.8	Y	160.88	32453	17695	20613	0.858439	9	1
Bird 42	G11-1	cj1295	159.8	Y	162.023	2474	1217	20613	0.0590404	10	0
Bird 50	H01-1	cj1295	159.8	Y	157.686	826	416	21413	0.0194275	6	1
Bird 50	H01-1	cj1295	159.8	Y	160	2687	1290	21413	0.0602438	8	0
Bird 50	H01-1	cj1295	159.8	Y	160.878	32490	18802	21413	0.878065	9	1
Bird 50	H01-1	cj1295	159.8	Y	162.019	1590	787	21413	0.0367534	10	0
Bird 51	H02-1	cj1295	159.8	Y	157.573	885	466	21794	0.021382	6	1
Bird 51	H02-1	cj1295	159.8	Y	159.821	3028	1434	21794	0.0657979	8	0
Bird 51	H02-1	cj1295	159.8	Y	160.801	32477	18905	21794	0.867441	9	1
Bird 51	H02-1	cj1295	159.8	Y	161.869	1675	897	21794	0.0411581	10	0
Bird 53	H03-1	cj1295	159.8	Y	157.688	656	271	19313	0.014032	6	1
Bird 53	H03-1	cj1295	159.8	Y	159.823	2675	1330	19313	0.0688655	8	0
Bird 53	H03-1	cj1295	159.8	Y	160.795	32499	17004	19313	0.880443	9	1
Bird 53	H03-1	cj1295	159.8	Y	161.943	1246	639	19313	0.0330865	10	0
Bird 55	H04-1	cj1295	159.8	Y	157.55	457	195	13762	0.0141695	6	1
Bird 55	H04-1	cj1295	159.8	Y	159.82	1472	732	13762	0.0531899	8	0
Bird 55	H04-1	cj1295	159.8	Y	160.811	25397	11951	13762	0.868406	9	1
Bird 55	H04-1	cj1295	159.8	Y	161.803	1087	646	13762	0.0469409	10	0
Bird 55	H04-1	cj1295	159.8	Y	162.884	389	176	13762	0.0127888	11	0
Bird 56	H05-1	cj1295	159.8	Y	157.664	557	394	15175	0.0259638	6	1
Bird 56	H05-1	cj1295	159.8	Y	159.911	1765	839	15175	0.0552883	8	0
Bird 56	H05-1	cj1295	159.8	Y	160.975	28328	13241	15175	0.872554	9	1
Bird 56	H05-1	cj1295	159.8	Y	162.038	1274	627	15175	0.041318	10	0
Bird 58	H06-1	cj1295	159.8	Y	157.554	441	158	13388	0.0118016	6	1
Bird 58	H06-1	cj1295	159.8	Y	158.464	205	109	13388	0.00814162	7	0
Bird 58	H06-1	cj1295	159.8	Y	159.73	1595	842	13388	0.0628921	8	0
Bird 58	H06-1	cj1295	159.8	Y	160.812	26125	11951	13388	0.892665	9	1
Bird 58	H06-1	cj1295	159.8	Y	161.894	705	328	13388	0.0244996	10	0
conA	H07-1	cj1295	159.8	Y	157.596	135	88	15908	0.00553181	6	1
conA	H07-1	cj1295	159.8	Y	158.846	294	119	15908	0.00748051	7	0
conA	H07-1	cj1295	159.8	Y	159.911	1431	651	15908	0.0409228	8	0
conA	H07-1	cj1295	159.8	Y	160.968	13942	6811	15908	0.428149	9	1
conA	H07-1	cj1295	159.8	Y	162.023	15749	7844	15908	0.493085	10	0
conA	H07-1	cj1295	159.8	Y	162.99	807	395	15908	0.0248303	11	0
Bird 28	G01-1	cj1296	103.6	Y	102.463	411	214	20509	0.0104344	8	0
Bird 28	G01-1	cj1296	103.6	Y	103.697	4493	2470	20509	0.120435	9	0
Bird 28	G01-1	cj1296	103.6	Y	104.757	32358	16803	20509	0.819299	10	1
Bird 28	G01-1	cj1296	103.6	Y	105.73	1659	852	20509	0.0415427	11	0
Bird 29	G02-1	cj1296	103.6	Y	102.325	427	223	21499	0.0103726	8	0
Bird 29	G02-1	cj1296	103.6	Y	103.49	4221	2313	21499	0.107586	9	0
Bird 29	G02-1	cj1296	103.6	Y	104.478	32354	18070	21499	0.840504	10	1
Bird 29	G02-1	cj1296	103.6	Y	105.557	1522	736	21499	0.0342342	11	0
Bird 31	G03-1	cj1296	103.6	Y	102.633	422	271	15782	0.0171715	8	0
Bird 31	G03-1	cj1296	103.6	Y	103.688	3999	2245	15782	0.142251	9	0
Bird 31	G03-1	cj1296	103.6	Y	104.745	23127	12348	15782	0.78241	10	1
Bird 31	G03-1	cj1296	103.6	Y	105.716	1533	832	15782	0.0527183	11	0
Bird 32	G04-1	cj1296	103.6	Y	102.411	394	276	16450	0.0167781	8	0
Bird 32	G04-1	cj1296	103.6	Y	103.575	3604	2069	16450	0.125775	9	0
Bird 32	G04-1	cj1296	103.6	Y	104.561	25611	13417	16450	0.815623	10	1
Bird 32	G04-1	cj1296	103.6	Y	105.639	1267	660	16450	0.0401216	11	0
Bird 34	G05-1	cj1296	103.6	Y	102.548	482	265	18326	0.0144603	8	0
Bird 34	G05-1	cj1296	103.6	Y	103.605	6880	3712	18326	0.202554	9	0
Bird 34	G05-1	cj1296	103.6	Y	104.663	26454	13672	18326	0.746044	10	1
Bird 34	G05-1	cj1296	103.6	Y	105.635	1142	552	18326	0.0301211	11	0
Bird 36	G06-1	cj1296	103.6	Y	102.417	475	273	18622	0.0146601	8	0
Bird 36	G06-1	cj1296	103.6	Y	103.494	3917	2153	18622	0.115616	9	0
Bird 36	G06-1	cj1296	103.6	Y	104.573	30020	15384	18622	0.82612	10	1
Bird 36	G06-1	cj1296	103.6	Y	105.563	1516	785	18622	0.0421544	11	0
Bird 37	G07-1	cj1296	103.6	Y	102.642	386	218	18578	0.0117343	8	0
Bird 37	G07-1	cj1296	103.6	Y	103.701	4073	2188	18578	0.117774	9	0
Bird 37	G07-1	cj1296	103.6	Y	104.762	29575	15330	18578	0.82517	10	1
Bird 37	G07-1	cj1296	103.6	Y	105.736	1513	745	18578	0.0401012	11	0
Bird 38	G08-1	cj1296	103.6	Y	102.432	534	341	19370	0.0176045	8	0
Bird 38	G08-1	cj1296	103.6	Y	103.516	5326	2920	19370	0.150749	9	0
Bird 38	G08-1	cj1296	103.6	Y	104.601	29217	15273	19370	0.788487	10	1
Bird 38	G08-1	cj1296	103.6	Y	105.597	1480	788	19370	0.0406815	11	0
Bird 40	G09-1	cj1296	103.6	Y	102.63	1863	1066	15565	0.068487	8	0
Bird 40	G09-1	cj1296	103.6	Y	103.684	25620	13372	15565	0.859107	9	0
Bird 40	G09-1	cj1296	103.6	Y	104.652	2008	1020	15565	0.0655316	10	1
Bird 41	G10-1	cj1296	103.6	Y	102.417	533	325	17964	0.0180917	8	0
Bird 41	G10-1	cj1296	103.6	Y	103.494	5757	3050	17964	0.169784	9	0
Bird 41	G10-1	cj1296	103.6	Y	104.573	26331	13817	17964	0.769149	10	1
Bird 41	G10-1	cj1296	103.6	Y	105.563	1302	697	17964	0.0387998	11	0
Bird 42	G11-1	cj1296	103.6	Y	102.619	527	321	19217	0.016704	8	0
Bird 42	G11-1	cj1296	103.6	Y	103.757	5673	3026	19217	0.157465	9	0
Bird 42	G11-1	cj1296	103.6	Y	104.808	28990	15041	19217	0.782692	10	1
Bird 42	G11-1	cj1296	103.6	Y	105.773	1360	705	19217	0.0366863	11	0
Bird 50	H01-1	cj1296	103.6	Y	102.529	354	190	18699	0.010161	8	0
Bird 50	H01-1	cj1296	103.6	Y	103.752	4983	2667	18699	0.142628	9	0
Bird 50	H01-1	cj1296	103.6	Y	104.803	29201	15146	18699	0.80999	10	1
Bird 50	H01-1	cj1296	103.6	Y	105.767	1221	587	18699	0.0313921	11	0
Bird 51	H02-1	cj1296	103.6	Y	102.573	367	187	20118	0.00929516	8	0
Bird 51	H02-1	cj1296	103.6	Y	103.64	4278	2355	20118	0.117059	9	0
Bird 51	H02-1	cj1296	103.6	Y	104.708	32311	16687	20118	0.829456	10	1
Bird 51	H02-1	cj1296	103.6	Y	105.689	1468	741	20118	0.0368327	11	0
Bird 53	H03-1	cj1296	103.6	Y	102.633	577	374	16062	0.0232848	8	0
Bird 53	H03-1	cj1296	103.6	Y	103.688	6970	3848	16062	0.239572	9	0
Bird 53	H03-1	cj1296	103.6	Y	104.745	21473	11287	16062	0.702714	10	1
Bird 53	H03-1	cj1296	103.6	Y	105.804	1043	502	16062	0.0312539	11	0
Bird 55	H04-1	cj1296	103.6	Y	102.515	572	361	15284	0.0236195	8	0
Bird 55	H04-1	cj1296	103.6	Y	103.596	7185	3909	15284	0.255758	9	0
Bird 55	H04-1	cj1296	103.6	Y	104.587	19257	10467	15284	0.684834	10	1
Bird 55	H04-1	cj1296	103.6	Y	105.67	928	504	15284	0.0329757	11	0
Bird 56	H05-1	cj1296	103.6	Y	100.526	289	238	14382	0.0165485	6	0
Bird 56	H05-1	cj1296	103.6	Y	102.633	440	258	14382	0.0179391	8	0
Bird 56	H05-1	cj1296	103.6	Y	103.688	4768	2628	14382	0.182728	9	0
Bird 56	H05-1	cj1296	103.6	Y	104.745	20615	10781	14382	0.749618	10	1
Bird 56	H05-1	cj1296	103.6	Y	105.804	979	477	14382	0.0331665	11	0
Bird 58	H06-1	cj1296	103.6	Y	102.325	433	245	13163	0.0186128	8	0
Bird 58	H06-1	cj1296	103.6	Y	103.49	2745	1478	13163	0.112284	9	0
Bird 58	H06-1	cj1296	103.6	Y	104.568	21377	10936	13163	0.830814	10	1
Bird 58	H06-1	cj1296	103.6	Y	105.557	978	439	13163	0.0333511	11	0
conA	H07-1	cj1296	103.6	Y	102.623	1370	749	11888	0.0630047	8	0
conA	H07-1	cj1296	103.6	Y	103.674	21366	10686	11888	0.89889	9	0
conA	H07-1	cj1296	103.6	Y	104.727	558	268	11888	0.0225437	10	1
Bird 28	G01-1	cj1305	221.2	G	219.28	1194	492	30019	0.0163896	6	1
Bird 28	G01-1	cj1305	221.2	G	220.373	1710	788	30019	0.02625	7	0
Bird 28	G01-1	cj1305	221.2	G	221.464	6705	3378	30019	0.112529	8	0
Bird 28	G01-1	cj1305	221.2	G	222.374	32290	23272	30019	0.775242	9	1
Bird 28	G01-1	cj1305	221.2	G	223.646	3914	2021	30019	0.067324	10	0
Bird 29	G02-1	cj1305	221.2	G	217.944	1108	466	29181	0.0159693	5	0
Bird 29	G02-1	cj1305	221.2	G	219.047	1162	443	29181	0.0151811	6	1
Bird 29	G02-1	cj1305	221.2	G	220.148	3368	1665	29181	0.0570577	7	0
Bird 29	G02-1	cj1305	221.2	G	221.065	32279	21012	29181	0.720058	8	0
Bird 29	G02-1	cj1305	221.2	G	222.256	4979	2655	29181	0.0909839	9	1
Bird 29	G02-1	cj1305	221.2	G	223.262	6122	2884	29181	0.0988314	10	0
Bird 31	G03-1	cj1305	221.2	G	219.176	814	349	25351	0.0137667	6	1
Bird 31	G03-1	cj1305	221.2	G	220.263	1134	510	25351	0.0201175	7	0
Bird 31	G03-1	cj1305	221.2	G	221.349	4912	2469	25351	0.0973926	8	0
Bird 31	G03-1	cj1305	221.2	G	222.344	32486	20855	25351	0.82265	9	1
Bird 31	G03-1	cj1305	221.2	G	223.519	2039	1126	25351	0.0444164	10	0
Bird 32	G04-1	cj1305	221.2	G	218.979	635	249	28833	0.00863594	6	1
Bird 32	G04-1	cj1305	221.2	G	219.985	982	352	28833	0.0122082	7	0
Bird 32	G04-1	cj1305	221.2	G	221.081	6109	2885	28833	0.100059	8	0
Bird 32	G04-1	cj1305	221.2	G	222.177	31409	16603	28833	0.575833	9	1
Bird 32	G04-1	cj1305	221.2	G	223.18	16645	8220	28833	0.28509	10	0
Bird 32	G04-1	cj1305	221.2	G	224.274	1034	459	28833	0.0159193	11	0
Bird 34	G05-1	cj1305	221.2	G	219.243	951	388	27746	0.013984	6	1
Bird 34	G05-1	cj1305	221.2	G	220.243	1431	619	27746	0.0223095	7	0
Bird 34	G05-1	cj1305	221.2	G	221.333	8490	4168	27746	0.15022	8	0
Bird 34	G05-1	cj1305	221.2	G	222.332	32238	20743	27746	0.747603	9	1
Bird 34	G05-1	cj1305	221.2	G	223.511	3322	1664	27746	0.0599726	10	0
Bird 36	G06-1	cj1305	221.2	G	220.013	677	266	25405	0.0104704	7	0
Bird 36	G06-1	cj1305	221.2	G	221.02	1310	493	25405	0.0194056	8	0
Bird 36	G06-1	cj1305	221.2	G	222.117	8264	3734	25405	0.146979	9	1
Bird 36	G06-1	cj1305	221.2	G	223.214	24685	11915	25405	0.469002	10	0
Bird 36	G06-1	cj1305	221.2	G	224.218	18229	8860	25405	0.34875	11	0
Bird 37	G07-1	cj1305	221.2	G	219.184	865	353	28095	0.0125645	6	1
Bird 37	G07-1	cj1305	221.2	G	220.277	1102	423	28095	0.0150561	7	0
Bird 37	G07-1	cj1305	221.2	G	221.369	5199	2451	28095	0.0872397	8	0
Bird 37	G07-1	cj1305	221.2	G	222.369	32162	19139	28095	0.681224	9	1
Bird 37	G07-1	cj1305	221.2	G	223.55	10791	5493	28095	0.195515	10	0
Bird 37	G07-1	cj1305	221.2	G	224.64	403	158	28095	0.00562378	11	0
Bird 38	G08-1	cj1305	221.2	G	218.89	896	377	28161	0.0133873	6	1
Bird 38	G08-1	cj1305	221.2	G	219.993	1215	428	28161	0.0151983	7	0
Bird 38	G08-1	cj1305	221.2	G	221.095	7049	3319	28161	0.117858	8	0
Bird 38	G08-1	cj1305	221.2	G	222.105	32078	16686	28161	0.592522	9	1
Bird 38	G08-1	cj1305	221.2	G	223.205	13217	6556	28161	0.232804	10	0
Bird 38	G08-1	cj1305	221.2	G	224.213	1689	698	28161	0.0247861	11	0
Bird 40	G09-1	cj1305	221.2	G	219.339	514	245	24268	0.0100956	6	1
Bird 40	G09-1	cj1305	221.2	G	220.43	971	377	24268	0.0155349	7	0
Bird 40	G09-1	cj1305	221.2	G	221.52	1937	911	24268	0.0375391	8	0
Bird 40	G09-1	cj1305	221.2	G	222.518	14248	7093	24268	0.292278	9	1
Bird 40	G09-1	cj1305	221.2	G	223.606	28099	14218	24268	0.585874	10	0
Bird 40	G09-1	cj1305	221.2	G	224.694	2595	1328	24268	0.0547223	11	0
Bird 41	G10-1	cj1305	221.2	G	218.851	1048	440	25345	0.0173604	6	1
Bird 41	G10-1	cj1305	221.2	G	219.952	1376	541	25345	0.0213454	7	0
Bird 41	G10-1	cj1305	221.2	G	221.052	5430	2499	25345	0.0985993	8	0
Bird 41	G10-1	cj1305	221.2	G	222.06	32449	20157	25345	0.795305	9	1
Bird 41	G10-1	cj1305	221.2	G	223.159	3195	1639	25345	0.0646676	10	0
Bird 42	G11-1	cj1305	221.2	G	219.325	1146	526	27750	0.018955	6	1
Bird 42	G11-1	cj1305	221.2	G	220.41	1202	470	27750	0.0169369	7	0
Bird 42	G11-1	cj1305	221.2	G	221.494	5537	2653	27750	0.0956036	8	0
Bird 42	G11-1	cj1305	221.2	G	222.487	32226	20771	27750	0.748505	9	1
Bird 42	G11-1	cj1305	221.2	G	223.659	6417	3252	27750	0.117189	10	0
Bird 50	H01-1	cj1305	221.2	G	219.317	565	217	29442	0.00737042	6	1
Bird 50	H01-1	cj1305	221.2	G	220.402	1013	436	29442	0.0148088	7	0
Bird 50	H01-1	cj1305	221.2	G	221.487	3360	1644	29442	0.0558386	8	0
Bird 50	H01-1	cj1305	221.2	G	222.57	28035	14501	29442	0.492528	9	1
Bird 50	H01-1	cj1305	221.2	G	223.562	22505	11900	29442	0.404184	10	0
Bird 50	H01-1	cj1305	221.2	G	224.643	1417	660	29442	0.022417	11	0
Bird 51	H02-1	cj1305	221.2	G	219.024	1146	473	27555	0.0171657	6	1
Bird 51	H02-1	cj1305	221.2	G	220.113	1496	676	27555	0.0245328	7	0
Bird 51	H02-1	cj1305	221.2	G	221.201	5765	2870	27555	0.104155	8	0
Bird 51	H02-1	cj1305	221.2	G	222.107	32402	21376	27555	0.775758	9	1
Bird 51	H02-1	cj1305	221.2	G	223.284	3980	2099	27555	0.0761749	10	0
Bird 53	H03-1	cj1305	221.2	G	219.243	917	364	25934	0.0140356	6	1
Bird 53	H03-1	cj1305	221.2	G	220.334	1207	540	25934	0.0208221	7	0
Bird 53	H03-1	cj1305	221.2	G	221.424	4932	2497	25934	0.0962829	8	0
Bird 53	H03-1	cj1305	221.2	G	222.332	32379	21106	25934	0.813835	9	1
Bird 53	H03-1	cj1305	221.2	G	223.511	2361	1372	25934	0.0529035	10	0
Bird 55	H04-1	cj1305	221.2	G	220.018	702	286	21775	0.0131343	7	0
Bird 55	H04-1	cj1305	221.2	G	221.116	1719	823	21775	0.0377956	8	0
Bird 55	H04-1	cj1305	221.2	G	222.213	10019	5027	21775	0.230861	9	1
Bird 55	H04-1	cj1305	221.2	G	223.31	27525	14376	21775	0.660207	10	0
Bird 55	H04-1	cj1305	221.2	G	224.314	2303	1154	21775	0.0529966	11	0
Bird 56	H05-1	cj1305	221.2	G	219.177	540	230	19700	0.0116751	6	1
Bird 56	H05-1	cj1305	221.2	G	220.27	683	272	19700	0.0138071	7	0
Bird 56	H05-1	cj1305	221.2	G	221.362	2402	1113	19700	0.0564975	8	0
Bird 56	H05-1	cj1305	221.2	G	222.453	20818	10392	19700	0.527513	9	1
Bird 56	H05-1	cj1305	221.2	G	223.543	13733	6869	19700	0.34868	10	0
Bird 56	H05-1	cj1305	221.2	G	224.632	1518	685	19700	0.0347716	11	0
Bird 58	H06-1	cj1305	221.2	G	218.916	651	262	18905	0.0138588	6	1
Bird 58	H06-1	cj1305	221.2	G	219.929	1079	485	18905	0.0256546	7	0
Bird 58	H06-1	cj1305	221.2	G	221.125	3853	1954	18905	0.103359	8	0
Bird 58	H06-1	cj1305	221.2	G	222.136	31082	15531	18905	0.821529	9	1
Bird 58	H06-1	cj1305	221.2	G	223.147	1212	673	18905	0.035599	10	0
conA	H07-1	cj1305	221.2	G	219.325	562	220	21514	0.0102259	6	1
conA	H07-1	cj1305	221.2	G	220.319	936	454	21514	0.0211025	7	0
conA	H07-1	cj1305	221.2	G	221.494	5115	2724	21514	0.126615	8	0
conA	H07-1	cj1305	221.2	G	222.577	31429	16475	21514	0.76578	9	1
conA	H07-1	cj1305	221.2	G	223.569	2853	1493	21514	0.0693967	10	0
Bird 28	G01-1	cj1306	304.2	Y	301.234	638	270	18726	0.0144185	6	1
Bird 28	G01-1	cj1306	304.2	Y	302.38	2950	1557	18726	0.0831464	7	0
Bird 28	G01-1	cj1306	304.2	Y	303.35	27027	14642	18726	0.781908	8	0
Bird 28	G01-1	cj1306	304.2	Y	304.408	4112	2257	18726	0.120528	9	1
Bird 29	G02-1	cj1306	304.2	Y	301.066	392	151	19785	0.00763204	6	1
Bird 29	G02-1	cj1306	304.2	Y	302.132	864	404	19785	0.0204195	7	0
Bird 29	G02-1	cj1306	304.2	Y	303.198	4774	2457	19785	0.124185	8	0
Bird 29	G02-1	cj1306	304.2	Y	304.175	31600	16125	19785	0.815011	9	1
Bird 29	G02-1	cj1306	304.2	Y	305.242	1138	648	19785	0.0327521	10	0
Bird 31	G03-1	cj1306	304.2	Y	301.231	251	83	12500	0.00664	6	1
Bird 31	G03-1	cj1306	304.2	Y	302.287	712	349	12500	0.02792	7	0
Bird 31	G03-1	cj1306	304.2	Y	303.342	4289	2261	12500	0.18088	8	0
Bird 31	G03-1	cj1306	304.2	Y	304.397	16694	9071	12500	0.72568	9	1
Bird 31	G03-1	cj1306	304.2	Y	305.452	1316	736	12500	0.05888	10	0
Bird 32	G04-1	cj1306	304.2	Y	301.06	543	220	15159	0.0145128	6	1
Bird 32	G04-1	cj1306	304.2	Y	302.12	2955	1478	15159	0.0974998	7	0
Bird 32	G04-1	cj1306	304.2	Y	303.181	23301	12134	15159	0.800449	8	0
Bird 32	G04-1	cj1306	304.2	Y	304.154	2428	1327	15159	0.0875388	9	1
Bird 34	G05-1	cj1306	304.2	Y	301.235	603	248	17340	0.0143022	6	1
Bird 34	G05-1	cj1306	304.2	Y	302.293	2815	1389	17340	0.0801038	7	0
Bird 34	G05-1	cj1306	304.2	Y	303.263	24796	13524	17340	0.779931	8	0
Bird 34	G05-1	cj1306	304.2	Y	304.321	4096	2179	17340	0.125663	9	1
Bird 36	G06-1	cj1306	304.2	Y	301.056	475	175	16526	0.0105894	6	1
Bird 36	G06-1	cj1306	304.2	Y	302.113	2317	1094	16526	0.0661987	7	0
Bird 36	G06-1	cj1306	304.2	Y	303.171	19578	10073	16526	0.609524	8	0
Bird 36	G06-1	cj1306	304.2	Y	304.14	9565	4931	16526	0.298378	9	1
Bird 36	G06-1	cj1306	304.2	Y	305.199	536	253	16526	0.0153092	10	0
Bird 37	G07-1	cj1306	304.2	Y	301.242	332	120	16094	0.00745619	6	1
Bird 37	G07-1	cj1306	304.2	Y	302.306	582	240	16094	0.0149124	7	0
Bird 37	G07-1	cj1306	304.2	Y	303.37	3631	1813	16094	0.112651	8	0
Bird 37	G07-1	cj1306	304.2	Y	304.346	21916	11699	16094	0.726917	9	1
Bird 37	G07-1	cj1306	304.2	Y	305.409	4120	2194	16094	0.136324	10	0
Bird 38	G08-1	cj1306	304.2	Y	301.07	593	223	17725	0.0125811	6	1
Bird 38	G08-1	cj1306	304.2	Y	302.139	2976	1392	17725	0.0785331	7	0
Bird 38	G08-1	cj1306	304.2	Y	303.12	24598	12642	17725	0.71323	8	0
Bird 38	G08-1	cj1306	304.2	Y	304.19	6668	3422	17725	0.193061	9	1
Bird 40	G09-1	cj1306	304.2	Y	301.231	302	131	12101	0.0108256	6	1
Bird 40	G09-1	cj1306	304.2	Y	302.286	280	123	12101	0.0101644	7	0
Bird 40	G09-1	cj1306	304.2	Y	303.429	1138	544	12101	0.044955	8	0
Bird 40	G09-1	cj1306	304.2	Y	304.396	6444	3481	12101	0.287662	9	1
Bird 40	G09-1	cj1306	304.2	Y	305.451	13609	7271	12101	0.600859	10	0
Bird 40	G09-1	cj1306	304.2	Y	306.506	1074	551	12101	0.0455334	11	0
Bird 41	G10-1	cj1306	304.2	Y	301.149	311	117	15518	0.00753963	6	1
Bird 41	G10-1	cj1306	304.2	Y	302.209	814	333	15518	0.021459	7	0
Bird 41	G10-1	cj1306	304.2	Y	303.27	4251	2079	15518	0.133973	8	0
Bird 41	G10-1	cj1306	304.2	Y	304.243	23731	12074	15518	0.778064	9	1
Bird 41	G10-1	cj1306	304.2	Y	305.305	1667	915	15518	0.0589638	10	0
Bird 42	G11-1	cj1306	304.2	Y	301.319	525	208	17178	0.0121085	6	1
Bird 42	G11-1	cj1306	304.2	Y	302.374	2855	1405	17178	0.0817907	7	0
Bird 42	G11-1	cj1306	304.2	Y	303.428	25935	13807	17178	0.803761	8	0
Bird 42	G11-1	cj1306	304.2	Y	304.483	3105	1696	17178	0.0987309	9	1
Bird 50	H01-1	cj1306	304.2	Y	301.23	361	149	16386	0.00909313	6	1
Bird 50	H01-1	cj1306	304.2	Y	302.373	987	496	16386	0.0302697	7	0
Bird 50	H01-1	cj1306	304.2	Y	303.339	7299	4001	16386	0.244172	8	0
Bird 50	H01-1	cj1306	304.2	Y	304.393	19984	10957	16386	0.668681	9	1
Bird 50	H01-1	cj1306	304.2	Y	305.447	1375	783	16386	0.0477847	10	0
Bird 51	H02-1	cj1306	304.2	Y	301.137	359	153	17085	0.00895522	6	1
Bird 51	H02-1	cj1306	304.2	Y	302.187	521	197	17085	0.0115306	7	0
Bird 51	H02-1	cj1306	304.2	Y	303.238	2930	1421	17085	0.0831724	8	0
Bird 51	H02-1	cj1306	304.2	Y	304.288	16664	8600	17085	0.503366	9	1
Bird 51	H02-1	cj1306	304.2	Y	305.339	12043	6419	17085	0.37571	10	0
Bird 51	H02-1	cj1306	304.2	Y	306.302	610	295	17085	0.0172666	11	0
Bird 53	H03-1	cj1306	304.2	Y	301.235	473	219	14673	0.0149254	6	1
Bird 53	H03-1	cj1306	304.2	Y	302.293	2366	1197	14673	0.0815784	7	0
Bird 53	H03-1	cj1306	304.2	Y	303.351	20365	11369	14673	0.774825	8	0
Bird 53	H03-1	cj1306	304.2	Y	304.409	3427	1888	14673	0.128672	9	1
Bird 55	H04-1	cj1306	304.2	Y	301.148	262	86	13297	0.00646762	6	1
Bird 55	H04-1	cj1306	304.2	Y	302.208	603	296	13297	0.0222607	7	0
Bird 55	H04-1	cj1306	304.2	Y	303.268	3187	1690	13297	0.127096	8	0
Bird 55	H04-1	cj1306	304.2	Y	304.241	20183	10576	13297	0.795367	9	1
Bird 55	H04-1	cj1306	304.2	Y	305.302	1118	649	13297	0.048808	10	0
Bird 56	H05-1	cj1306	304.2	Y	301.242	250	100	12567	0.00795735	6	1
Bird 56	H05-1	cj1306	304.2	Y	302.306	573	259	12567	0.0206095	7	0
Bird 56	H05-1	cj1306	304.2	Y	303.37	2990	1578	12567	0.125567	8	0
Bird 56	H05-1	cj1306	304.2	Y	304.434	18380	10009	12567	0.796451	9	1
Bird 56	H05-1	cj1306	304.2	Y	305.409	1143	621	12567	0.0494151	10	0
Bird 58	H06-1	cj1306	304.2	Y	301.159	310	117	12225	0.00957055	6	1
Bird 58	H06-1	cj1306	304.2	Y	302.228	604	277	12225	0.0226585	7	0
Bird 58	H06-1	cj1306	304.2	Y	303.209	3112	1652	12225	0.135133	8	0
Bird 58	H06-1	cj1306	304.2	Y	304.279	18301	9459	12225	0.773742	9	1
Bird 58	H06-1	cj1306	304.2	Y	305.261	1358	720	12225	0.0588957	10	0
conA	H07-1	cj1306	304.2	Y	301.227	606	302	8484	0.0355964	6	1
conA	H07-1	cj1306	304.2	Y	302.366	1509	743	8484	0.0875766	7	0
conA	H07-1	cj1306	304.2	Y	303.418	13139	7138	8484	0.841348	8	0
conA	H07-1	cj1306	304.2	Y	304.382	597	301	8484	0.0354785	9	1
Bird 28	G01-1	cj1310	365.8	B	362.876	135	68	5489	0.0123884	0	0
Bird 28	G01-1	cj1310	365.8	B	363.945	1320	715	5489	0.130261	0	0
Bird 28	G01-1	cj1310	365.8	B	364.85	8153	4534	5489	0.826016	0	0
Bird 28	G01-1	cj1310	365.8	B	365.755	325	172	5489	0.0313354	0	0
Bird 29	G02-1	cj1310	365.8	B	362.824	109	58	4318	0.0134321	0	0
Bird 29	G02-1	cj1310	365.8	B	363.831	1196	632	4318	0.146364	0	0
Bird 29	G02-1	cj1310	365.8	B	364.838	6480	3481	4318	0.80616	0	0
Bird 29	G02-1	cj1310	365.8	B	365.846	263	147	4318	0.0340435	0	0
Bird 31	G03-1	cj1310	365.8	B	363.882	757	415	2978	0.139355	0	0
Bird 31	G03-1	cj1310	365.8	B	364.784	4369	2456	2978	0.824715	0	0
Bird 31	G03-1	cj1310	365.8	B	365.767	206	107	2978	0.0359302	0	0
Bird 32	G04-1	cj1310	365.8	B	363.883	1084	554	3382	0.163808	0	0
Bird 32	G04-1	cj1310	365.8	B	364.804	5021	2638	3382	0.780012	0	0
Bird 32	G04-1	cj1310	365.8	B	365.809	374	190	3382	0.0561798	0	0
Bird 34	G05-1	cj1310	365.8	B	363.8	287	110	4052	0.0271471	0	0
Bird 34	G05-1	cj1310	365.8	B	364.784	2541	1335	4052	0.329467	0	0
Bird 34	G05-1	cj1310	365.8	B	365.767	2982	1591	4052	0.392646	0	0
Bird 34	G05-1	cj1310	365.8	B	366.752	1974	1016	4052	0.25074	0	0
Bird 36	G06-1	cj1310	365.8	B	363.921	1148	589	4117	0.143065	0	0
Bird 36	G06-1	cj1310	365.8	B	364.927	6267	3361	4117	0.816371	0	0
Bird 36	G06-1	cj1310	365.8	B	365.933	324	167	4117	0.0405635	0	0
Bird 37	G07-1	cj1310	365.8	B	363.836	938	498	3056	0.162958	0	0
Bird 37	G07-1	cj1310	365.8	B	364.822	4468	2434	3056	0.796466	0	0
Bird 37	G07-1	cj1310	365.8	B	365.809	224	124	3056	0.0405759	0	0
Bird 38	G08-1	cj1310	365.8	B	362.759	122	61	4904	0.0124388	0	0
Bird 38	G08-1	cj1310	365.8	B	363.851	1438	738	4904	0.150489	0	0
Bird 38	G08-1	cj1310	365.8	B	364.776	7361	3912	4904	0.797716	0	0
Bird 38	G08-1	cj1310	365.8	B	365.786	360	193	4904	0.0393556	0	0
Bird 40	G09-1	cj1310	365.8	B	363.882	837	445	3335	0.133433	0	0
Bird 40	G09-1	cj1310	365.8	B	364.784	5008	2787	3335	0.835682	0	0
Bird 40	G09-1	cj1310	365.8	B	365.849	201	103	3335	0.0308846	0	0
Bird 41	G10-1	cj1310	365.8	B	362.879	119	59	3995	0.0147685	0	0
Bird 41	G10-1	cj1310	365.8	B	363.883	1079	562	3995	0.140676	0	0
Bird 41	G10-1	cj1310	365.8	B	364.804	6011	3227	3995	0.80776	0	0
Bird 41	G10-1	cj1310	365.8	B	365.809	282	147	3995	0.036796	0	0
Bird 42	G11-1	cj1310	365.8	B	362.757	114	54	4305	0.0125436	0	0
Bird 42	G11-1	cj1310	365.8	B	363.811	1153	612	4305	0.14216	0	0
Bird 42	G11-1	cj1310	365.8	B	364.785	6425	3476	4305	0.807433	0	0
Bird 42	G11-1	cj1310	365.8	B	365.678	285	163	4305	0.037863	0	0
Bird 50	H01-1	cj1310	365.8	B	362.8	129	69	4840	0.0142562	0	0
Bird 50	H01-1	cj1310	365.8	B	363.857	1322	697	4840	0.144008	0	0
Bird 50	H01-1	cj1310	365.8	B	364.833	6833	3886	4840	0.802893	0	0
Bird 50	H01-1	cj1310	365.8	B	365.81	341	188	4840	0.038843	0	0
Bird 51	H02-1	cj1310	365.8	B	362.856	194	95	5483	0.0173263	0	0
Bird 51	H02-1	cj1310	365.8	B	363.846	1883	983	5483	0.179281	0	0
Bird 51	H02-1	cj1310	365.8	B	364.836	7431	4051	5483	0.738829	0	0
Bird 51	H02-1	cj1310	365.8	B	365.827	685	354	5483	0.0645632	0	0
Bird 53	H03-1	cj1310	365.8	B	363.902	1048	567	4225	0.134201	0	0
Bird 53	H03-1	cj1310	365.8	B	364.805	6125	3465	4225	0.820118	0	0
Bird 53	H03-1	cj1310	365.8	B	365.791	373	193	4225	0.0456805	0	0
Bird 55	H04-1	cj1310	365.8	B	363.883	234	118	1889	0.0624669	0	0
Bird 55	H04-1	cj1310	365.8	B	364.888	639	333	1889	0.176284	0	0
Bird 55	H04-1	cj1310	365.8	B	365.809	2342	1310	1889	0.693489	0	0
Bird 55	H04-1	cj1310	365.8	B	366.814	229	128	1889	0.0677607	0	0
Bird 56	H05-1	cj1310	365.8	B	363.827	785	413	3048	0.135499	0	0
Bird 56	H05-1	cj1310	365.8	B	364.813	4495	2526	3048	0.82874	0	0
Bird 56	H05-1	cj1310	365.8	B	365.799	203	109	3048	0.0357612	0	0
Bird 58	H06-1	cj1310	365.8	B	363.847	760	378	3020	0.125166	0	0
Bird 58	H06-1	cj1310	365.8	B	364.772	4708	2533	3020	0.838742	0	0
Bird 58	H06-1	cj1310	365.8	B	365.781	178	109	3020	0.0360927	0	0
conA	H07-1	cj1310	365.8	B	363.928	374	194	5162	0.0375823	0	0
conA	H07-1	cj1310	365.8	B	364.903	2496	1380	5162	0.267338	0	0
conA	H07-1	cj1310	365.8	B	365.878	5949	3386	5162	0.655947	0	0
conA	H07-1	cj1310	365.8	B	366.773	420	202	5162	0.0391321	0	0
Bird 28	G01-1	cj1318	332.1	B	331.24	1606	853	12250	0.0696327	0	0
Bird 28	G01-1	cj1318	332.1	B	332.301	17835	10057	12250	0.82098	0	0
Bird 28	G01-1	cj1318	332.1	B	333.363	2264	1277	12250	0.104245	0	0
Bird 28	G01-1	cj1318	332.1	B	334.424	156	63	12250	0.00514286	0	0
Bird 29	G02-1	cj1318	332.1	B	331.029	1567	838	13435	0.0623744	0	0
Bird 29	G02-1	cj1318	332.1	B	332.014	20872	11292	13435	0.840491	0	0
Bird 29	G02-1	cj1318	332.1	B	333.09	2317	1305	13435	0.0971344	0	0
Bird 31	G03-1	cj1318	332.1	B	331.294	1165	671	8892	0.0754611	0	0
Bird 31	G03-1	cj1318	332.1	B	332.261	13034	7318	8892	0.822987	0	0
Bird 31	G03-1	cj1318	332.1	B	333.316	1681	903	8892	0.101552	0	0
Bird 32	G04-1	cj1318	332.1	B	330.974	1283	670	11098	0.0603712	0	0
Bird 32	G04-1	cj1318	332.1	B	331.956	17158	9271	11098	0.835376	0	0
Bird 32	G04-1	cj1318	332.1	B	333.027	2089	1118	11098	0.100739	0	0
Bird 34	G05-1	cj1318	332.1	B	331.277	1506	805	13120	0.0613567	0	0
Bird 34	G05-1	cj1318	332.1	B	332.246	19979	10995	13120	0.838034	0	0
Bird 34	G05-1	cj1318	332.1	B	333.303	2254	1320	13120	0.10061	0	0
Bird 36	G06-1	cj1318	332.1	B	332.023	2820	1452	10168	0.142801	0	0
Bird 36	G06-1	cj1318	332.1	B	333.007	13064	7078	10168	0.696105	0	0
Bird 36	G06-1	cj1318	332.1	B	334.081	3048	1569	10168	0.154308	0	0
Bird 36	G06-1	cj1318	332.1	B	335.156	205	69	10168	0.006786	0	0
Bird 37	G07-1	cj1318	332.1	B	331.337	1645	876	12547	0.0698175	0	0
Bird 37	G07-1	cj1318	332.1	B	332.309	18754	10325	12547	0.822906	0	0
Bird 37	G07-1	cj1318	332.1	B	333.37	1922	1052	12547	0.0838447	0	0
Bird 37	G07-1	cj1318	332.1	B	334.431	611	294	12547	0.0234319	0	0
Bird 38	G08-1	cj1318	332.1	B	331.019	1690	865	13393	0.064586	0	0
Bird 38	G08-1	cj1318	332.1	B	332.006	20529	11090	13393	0.828045	0	0
Bird 38	G08-1	cj1318	332.1	B	333.083	2627	1382	13393	0.103188	0	0
Bird 40	G09-1	cj1318	332.1	B	331.291	1195	651	9400	0.0692553	0	0
Bird 40	G09-1	cj1318	332.1	B	332.259	14107	7899	9400	0.840319	0	0
Bird 40	G09-1	cj1318	332.1	B	333.314	1566	850	9400	0.0904255	0	0
Bird 41	G10-1	cj1318	332.1	B	330.977	1891	1018	11360	0.0896127	0	0
Bird 41	G10-1	cj1318	332.1	B	332.047	15585	8381	11360	0.737764	0	0
Bird 41	G10-1	cj1318	332.1	B	333.029	3227	1780	11360	0.15669	0	0
Bird 41	G10-1	cj1318	332.1	B	334.1	421	181	11360	0.0159331	0	0
Bird 42	G11-1	cj1318	332.1	B	331.359	1296	685	11669	0.0587025	0	0
Bird 42	G11-1	cj1318	332.1	B	332.407	17909	10071	11669	0.863056	0	0
Bird 42	G11-1	cj1318	332.1	B	333.454	1696	913	11669	0.0782415	0	0
Bird 50	H01-1	cj1318	332.1	B	331.32	1197	653	10984	0.0594501	0	0
Bird 50	H01-1	cj1318	332.1	B	332.285	15967	9102	10984	0.82866	0	0
Bird 50	H01-1	cj1318	332.1	B	333.424	2176	1229	10984	0.11189	0	0
Bird 51	H02-1	cj1318	332.1	B	331.082	1556	853	12726	0.0670281	0	0
Bird 51	H02-1	cj1318	332.1	B	332.052	19560	10561	12726	0.829876	0	0
Bird 51	H02-1	cj1318	332.1	B	333.111	2349	1312	12726	0.103096	0	0
Bird 53	H03-1	cj1318	332.1	B	331.277	1151	663	8469	0.0782855	0	0
Bird 53	H03-1	cj1318	332.1	B	332.246	12122	6967	8469	0.822647	0	0
Bird 53	H03-1	cj1318	332.1	B	333.303	1503	839	8469	0.0990672	0	0
Bird 55	H04-1	cj1318	332.1	B	330.972	1233	653	10487	0.0622676	0	0
Bird 55	H04-1	cj1318	332.1	B	332.043	15802	8874	10487	0.846191	0	0
Bird 55	H04-1	cj1318	332.1	B	333.025	1645	960	10487	0.0915419	0	0
Bird 56	H05-1	cj1318	332.1	B	331.337	1525	832	8841	0.094107	0	0
Bird 56	H05-1	cj1318	332.1	B	332.309	12982	7115	8841	0.804773	0	0
Bird 56	H05-1	cj1318	332.1	B	333.37	1496	794	8841	0.0898088	0	0
Bird 56	H05-1	cj1318	332.1	B	334.431	249	100	8841	0.0113109	0	0
Bird 58	H06-1	cj1318	332.1	B	331.109	233	114	6918	0.0164788	0	0
Bird 58	H06-1	cj1318	332.1	B	332.096	2758	1525	6918	0.220439	0	0
Bird 58	H06-1	cj1318	332.1	B	333.083	8848	4905	6918	0.70902	0	0
Bird 58	H06-1	cj1318	332.1	B	334.16	711	374	6918	0.0540619	0	0
conA	H07-1	cj1318	332.1	B	331.337	1035	541	6753	0.0801125	0	0
conA	H07-1	cj1318	332.1	B	332.387	10327	5784	6753	0.856508	0	0
conA	H07-1	cj1318	332.1	B	333.437	791	428	6753	0.0633792	0	0
Bird 28	G01-1	cj1321	148.9	G	145.794	265	209	26942	0.0077574	0	0
Bird 28	G01-1	cj1321	148.9	G	148.802	5077	2845	26942	0.105597	0	0
Bird 28	G01-1	cj1321	148.9	G	149.9	32166	19415	26942	0.720622	0	0
Bird 28	G01-1	cj1321	148.9	G	151.035	8084	4288	26942	0.159157	0	0
Bird 29	G02-1	cj1321	148.9	G	146.233	255	164	25408	0.00645466	0	0
Bird 29	G02-1	cj1321	148.9	G	148.782	4291	2325	25408	0.0915066	0	0
Bird 29	G02-1	cj1321	148.9	G	149.899	32237	18605	25408	0.73225	0	0
Bird 29	G02-1	cj1321	148.9	G	151.046	7961	4093	25408	0.161091	0	0
Bird 31	G03-1	cj1321	148.9	G	146.201	185	111	17743	0.00625599	0	0
Bird 31	G03-1	cj1321	148.9	G	148.804	2742	1519	17743	0.0856112	0	0
Bird 31	G03-1	cj1321	148.9	G	150	21211	11674	17743	0.65795	0	0
Bird 31	G03-1	cj1321	148.9	G	151.12	7912	4239	17743	0.238911	0	0
Bird 31	G03-1	cj1321	148.9	G	152.14	380	152	17743	0.00856676	0	0
Bird 32	G04-1	cj1321	148.9	G	145.726	470	224	20361	0.0110014	0	0
Bird 32	G04-1	cj1321	148.9	G	148.784	3381	1859	20361	0.091302	0	0
Bird 32	G04-1	cj1321	148.9	G	149.899	26135	14180	20361	0.696429	0	0
Bird 32	G04-1	cj1321	148.9	G	151.037	7316	3864	20361	0.189775	0	0
Bird 32	G04-1	cj1321	148.9	G	152.068	379	120	20361	0.00589362	0	0
Bird 34	G05-1	cj1321	148.9	G	146.101	465	246	22406	0.0109792	0	0
Bird 34	G05-1	cj1321	148.9	G	148.904	1698	962	22406	0.0429349	0	0
Bird 34	G05-1	cj1321	148.9	G	150	15262	8314	22406	0.371061	0	0
Bird 34	G05-1	cj1321	148.9	G	151.12	22387	11850	22406	0.528876	0	0
Bird 34	G05-1	cj1321	148.9	G	152.14	1991	973	22406	0.0434259	0	0
Bird 36	G06-1	cj1321	148.9	G	145.823	351	163	21636	0.00753374	0	0
Bird 36	G06-1	cj1321	148.9	G	148.782	3607	1929	21636	0.089157	0	0
Bird 36	G06-1	cj1321	148.9	G	149.899	26483	14223	21636	0.657377	0	0
Bird 36	G06-1	cj1321	148.9	G	151.046	9720	4989	21636	0.230588	0	0
Bird 36	G06-1	cj1321	148.9	G	152.085	640	227	21636	0.0104918	0	0
Bird 37	G07-1	cj1321	148.9	G	145.794	160	115	21403	0.00537308	0	0
Bird 37	G07-1	cj1321	148.9	G	148.802	3820	2056	21403	0.0960613	0	0
Bird 37	G07-1	cj1321	148.9	G	150	27085	14913	21403	0.696771	0	0
Bird 37	G07-1	cj1321	148.9	G	151.035	7986	4101	21403	0.191609	0	0
Bird 37	G07-1	cj1321	148.9	G	152.156	406	151	21403	0.00705509	0	0
Bird 38	G08-1	cj1321	148.9	G	146.949	298	123	19261	0.00638596	0	0
Bird 38	G08-1	cj1321	148.9	G	148.783	667	325	19261	0.0168735	0	0
Bird 38	G08-1	cj1321	148.9	G	149.899	7480	3949	19261	0.205026	0	0
Bird 38	G08-1	cj1321	148.9	G	151.045	22252	11274	19261	0.585328	0	0
Bird 38	G08-1	cj1321	148.9	G	152.084	7537	3590	19261	0.186387	0	0
Bird 40	G09-1	cj1321	148.9	G	145.699	328	192	16673	0.0115156	0	0
Bird 40	G09-1	cj1321	148.9	G	148.804	943	512	16673	0.0307083	0	0
Bird 40	G09-1	cj1321	148.9	G	150	8212	4537	16673	0.272117	0	0
Bird 40	G09-1	cj1321	148.9	G	151.12	19243	9991	16673	0.599232	0	0
Bird 40	G09-1	cj1321	148.9	G	152.232	2858	1441	16673	0.0864272	0	0
Bird 41	G10-1	cj1321	148.9	G	145.619	506	261	20582	0.012681	0	0
Bird 41	G10-1	cj1321	148.9	G	148.782	3668	2010	20582	0.0976581	0	0
Bird 41	G10-1	cj1321	148.9	G	149.899	28630	15437	20582	0.750024	0	0
Bird 41	G10-1	cj1321	148.9	G	150.951	5430	2692	20582	0.130794	0	0
Bird 42	G11-1	cj1321	148.9	G	148.813	3953	2193	22938	0.0956055	0	0
Bird 42	G11-1	cj1321	148.9	G	150	30314	16683	22938	0.727308	0	0
Bird 42	G11-1	cj1321	148.9	G	151.118	7228	3810	22938	0.1661	0	0
Bird 50	H01-1	cj1321	148.9	G	145.733	256	232	22601	0.010265	0	0
Bird 50	H01-1	cj1321	148.9	G	148.912	3674	2039	22601	0.0902172	0	0
Bird 50	H01-1	cj1321	148.9	G	150	25328	14097	22601	0.623733	0	0
Bird 50	H01-1	cj1321	148.9	G	151.118	10841	5785	22601	0.255962	0	0
Bird 50	H01-1	cj1321	148.9	G	152.23	836	345	22601	0.0152648	0	0
Bird 51	H02-1	cj1321	148.9	G	146.097	515	316	23221	0.0136084	0	0
Bird 51	H02-1	cj1321	148.9	G	148.803	2331	1282	23221	0.0552086	0	0
Bird 51	H02-1	cj1321	148.9	G	149.9	18044	9977	23221	0.429654	0	0
Bird 51	H02-1	cj1321	148.9	G	151.034	20382	10520	23221	0.453038	0	0
Bird 51	H02-1	cj1321	148.9	G	152.156	2107	1027	23221	0.0442272	0	0
Bird 53	H03-1	cj1321	148.9	G	146.101	648	378	21146	0.0178757	0	0
Bird 53	H03-1	cj1321	148.9	G	148.804	988	556	21146	0.0262934	0	0
Bird 53	H03-1	cj1321	148.9	G	150	9215	5288	21146	0.250071	0	0
Bird 53	H03-1	cj1321	148.9	G	151.12	26149	13859	21146	0.655396	0	0
Bird 53	H03-1	cj1321	148.9	G	152.14	2048	1065	21146	0.0503641	0	0
Bird 55	H04-1	cj1321	148.9	G	148.792	1325	715	16420	0.0435445	0	0
Bird 55	H04-1	cj1321	148.9	G	149.899	11264	6192	16420	0.377101	0	0
Bird 55	H04-1	cj1321	148.9	G	151.043	15457	8486	16420	0.516809	0	0
Bird 55	H04-1	cj1321	148.9	G	152.081	1867	923	16420	0.0562119	0	0
Bird 56	H05-1	cj1321	148.9	G	145.995	336	216	14711	0.0146829	0	0
Bird 56	H05-1	cj1321	148.9	G	148.802	2496	1368	14711	0.0929916	0	0
Bird 56	H05-1	cj1321	148.9	G	150	16774	9192	14711	0.624839	0	0
Bird 56	H05-1	cj1321	148.9	G	151.035	7058	3685	14711	0.250493	0	0
Bird 56	H05-1	cj1321	148.9	G	152.157	557	198	14711	0.0134593	0	0
Bird 58	H06-1	cj1321	148.9	G	145.516	308	188	14465	0.0129969	0	0
Bird 58	H06-1	cj1321	148.9	G	147.357	300	183	14465	0.0126512	0	0
Bird 58	H06-1	cj1321	148.9	G	148.782	2701	1596	14465	0.110335	0	0
Bird 58	H06-1	cj1321	148.9	G	149.899	19821	10794	14465	0.746215	0	0
Bird 58	H06-1	cj1321	148.9	G	150.951	3407	1704	14465	0.117802	0	0
conA	H07-1	cj1321	148.9	G	146.032	191	142	16654	0.00852648	0	0
conA	H07-1	cj1321	148.9	G	147.723	391	233	16654	0.0139906	0	0
conA	H07-1	cj1321	148.9	G	148.813	4222	2457	16654	0.147532	0	0
conA	H07-1	cj1321	148.9	G	150	22411	12509	16654	0.751111	0	0
conA	H07-1	cj1321	148.9	G	151.025	2368	1313	16654	0.0788399	0	0
Bird 28	G01-1	cj1325	165.3	B	162.308	160	62	7316	0.00847458	0	0
Bird 28	G01-1	cj1325	165.3	B	163.372	502	226	7316	0.0308912	0	0
Bird 28	G01-1	cj1325	165.3	B	164.347	5717	2977	7316	0.406916	0	0
Bird 28	G01-1	cj1325	165.3	B	165.41	7005	3582	7316	0.489612	0	0
Bird 28	G01-1	cj1325	165.3	B	166.473	767	410	7316	0.0560416	0	0
Bird 29	G02-1	cj1325	165.3	B	162.166	121	42	6980	0.00601719	0	0
Bird 29	G02-1	cj1325	165.3	B	163.249	770	364	6980	0.052149	0	0
Bird 29	G02-1	cj1325	165.3	B	164.24	9479	4796	6980	0.687106	0	0
Bird 29	G02-1	cj1325	165.3	B	165.321	3268	1633	6980	0.233954	0	0
Bird 29	G02-1	cj1325	165.3	B	166.312	201	103	6980	0.0147564	0	0
Bird 31	G03-1	cj1325	165.3	B	163.27	743	368	5203	0.0707284	0	0
Bird 31	G03-1	cj1325	165.3	B	164.329	8546	4264	5203	0.819527	0	0
Bird 31	G03-1	cj1325	165.3	B	165.389	911	487	5203	0.0935998	0	0
Bird 32	G04-1	cj1325	165.3	B	163.15	731	346	5548	0.0623648	0	0
Bird 32	G04-1	cj1325	165.3	B	164.139	8860	4430	5548	0.798486	0	0
Bird 32	G04-1	cj1325	165.3	B	165.218	1236	650	5548	0.117159	0	0
Bird 34	G05-1	cj1325	165.3	B	162.297	103	35	6811	0.00513875	0	0
Bird 34	G05-1	cj1325	165.3	B	163.268	920	443	6811	0.0650418	0	0
Bird 34	G05-1	cj1325	165.3	B	164.326	11725	5767	6811	0.846719	0	0
Bird 34	G05-1	cj1325	165.3	B	165.385	1013	566	6811	0.0831009	0	0
Bird 36	G06-1	cj1325	165.3	B	163.244	905	426	6376	0.066813	0	0
Bird 36	G06-1	cj1325	165.3	B	164.234	10212	5066	6376	0.794542	0	0
Bird 36	G06-1	cj1325	165.3	B	165.313	1685	884	6376	0.138645	0	0
Bird 37	G07-1	cj1325	165.3	B	163.284	798	383	7028	0.0544963	0	0
Bird 37	G07-1	cj1325	165.3	B	164.347	10018	4972	7028	0.707456	0	0
Bird 37	G07-1	cj1325	165.3	B	165.41	2994	1478	7028	0.210302	0	0
Bird 37	G07-1	cj1325	165.3	B	166.473	208	106	7028	0.0150825	0	0
Bird 38	G08-1	cj1325	165.3	B	162.169	178	70	7135	0.00981079	0	0
Bird 38	G08-1	cj1325	165.3	B	163.163	300	123	7135	0.017239	0	0
Bird 38	G08-1	cj1325	165.3	B	164.246	3617	1741	7135	0.244008	0	0
Bird 38	G08-1	cj1325	165.3	B	165.239	9441	4718	7135	0.661247	0	0
Bird 38	G08-1	cj1325	165.3	B	166.322	927	483	7135	0.0676945	0	0
Bird 40	G09-1	cj1325	165.3	B	162.297	111	46	5255	0.00875357	0	0
Bird 40	G09-1	cj1325	165.3	B	163.356	244	106	5255	0.0201713	0	0
Bird 40	G09-1	cj1325	165.3	B	164.326	2585	1303	5255	0.247954	0	0
Bird 40	G09-1	cj1325	165.3	B	165.385	6492	3800	5255	0.723121	0	0
Bird 41	G10-1	cj1325	165.3	B	162.162	115	41	5714	0.00717536	0	0
Bird 41	G10-1	cj1325	165.3	B	163.243	597	277	5714	0.0484774	0	0
Bird 41	G10-1	cj1325	165.3	B	164.232	6519	3235	5714	0.566153	0	0
Bird 41	G10-1	cj1325	165.3	B	165.311	3996	2016	5714	0.352818	0	0
Bird 41	G10-1	cj1325	165.3	B	166.3	284	145	5714	0.0253763	0	0
Bird 42	G11-1	cj1325	165.3	B	162.287	105	39	5169	0.00754498	0	0
Bird 42	G11-1	cj1325	165.3	B	163.341	128	42	5169	0.00812536	0	0
Bird 42	G11-1	cj1325	165.3	B	164.395	2476	1124	5169	0.21745	0	0
Bird 42	G11-1	cj1325	165.3	B	165.449	5855	2781	5169	0.538015	0	0
Bird 42	G11-1	cj1325	165.3	B	166.502	1748	825	5169	0.159605	0	0
Bird 42	G11-1	cj1325	165.3	B	168.167	639	358	5169	0.069259	0	0
Bird 50	H01-1	cj1325	165.3	B	163.423	781	371	5699	0.0650991	0	0
Bird 50	H01-1	cj1325	165.3	B	164.475	9187	4734	5699	0.830672	0	0
Bird 50	H01-1	cj1325	165.3	B	165.526	1150	594	5699	0.104229	0	0
Bird 51	H02-1	cj1325	165.3	B	163.292	901	438	6458	0.0678229	0	0
Bird 51	H02-1	cj1325	165.3	B	164.358	10221	5138	6458	0.795602	0	0
Bird 51	H02-1	cj1325	165.3	B	165.335	1533	819	6458	0.126819	0	0
Bird 53	H03-1	cj1325	165.3	B	163.356	712	352	5251	0.0670349	0	0
Bird 53	H03-1	cj1325	165.3	B	164.326	8686	4419	5251	0.841554	0	0
Bird 53	H03-1	cj1325	165.3	B	165.297	819	480	5251	0.0914112	0	0
Bird 55	H04-1	cj1325	165.3	B	163.244	728	358	5335	0.067104	0	0
Bird 55	H04-1	cj1325	165.3	B	164.234	8910	4590	5335	0.860356	0	0
Bird 55	H04-1	cj1325	165.3	B	165.313	692	387	5335	0.0725398	0	0
Bird 56	H05-1	cj1325	165.3	B	162.392	119	44	4289	0.0102588	0	0
Bird 56	H05-1	cj1325	165.3	B	163.366	209	84	4289	0.019585	0	0
Bird 56	H05-1	cj1325	165.3	B	164.428	2442	1205	4289	0.280951	0	0
Bird 56	H05-1	cj1325	165.3	B	165.489	5266	2689	4289	0.626953	0	0
Bird 56	H05-1	cj1325	165.3	B	166.461	545	267	4289	0.0622523	0	0
Bird 58	H06-1	cj1325	165.3	B	163.156	140	72	3470	0.0207493	0	0
Bird 58	H06-1	cj1325	165.3	B	164.237	1170	536	3470	0.154467	0	0
Bird 58	H06-1	cj1325	165.3	B	165.318	4181	2086	3470	0.601153	0	0
Bird 58	H06-1	cj1325	165.3	B	166.308	776	389	3470	0.112104	0	0
Bird 58	H06-1	cj1325	165.3	B	167.387	818	387	3470	0.111527	0	0
conA	H07-1	cj1325	165.3	B	162.287	211	117	6894	0.0169713	0	0
conA	H07-1	cj1325	165.3	B	163.429	240	99	6894	0.0143603	0	0
conA	H07-1	cj1325	165.3	B	164.395	2811	1351	6894	0.195968	0	0
conA	H07-1	cj1325	165.3	B	165.449	9888	4924	6894	0.714244	0	0
conA	H07-1	cj1325	165.3	B	166.502	843	403	6894	0.0584566	0	0
Bird 28	G01-1	cj1335	337.4	Y	336.548	1981	1044	19357	0.053934	0	0
Bird 28	G01-1	cj1335	337.4	Y	337.521	9900	5529	19357	0.285633	0	0
Bird 28	G01-1	cj1335	337.4	Y	338.583	20038	11449	19357	0.591466	0	0
Bird 28	G01-1	cj1335	337.4	Y	339.646	2568	1335	19357	0.0689673	0	0
Bird 29	G02-1	cj1335	337.4	Y	335.242	2292	1229	21024	0.058457	0	0
Bird 29	G02-1	cj1335	337.4	Y	336.229	32584	17784	21024	0.84589	0	0
Bird 29	G02-1	cj1335	337.4	Y	337.306	3343	1946	21024	0.0925609	0	0
Bird 31	G03-1	cj1335	337.4	Y	336.482	5952	3000	9603	0.312402	0	0
Bird 31	G03-1	cj1335	337.4	Y	337.537	2833	1366	9603	0.142247	0	0
Bird 31	G03-1	cj1335	337.4	Y	338.592	4965	2514	9603	0.261793	0	0
Bird 31	G03-1	cj1335	337.4	Y	339.648	5150	2529	9603	0.263355	0	0
Bird 31	G03-1	cj1335	337.4	Y	340.676	505	160	9603	0.0166615	0	0
Bird 32	G04-1	cj1335	337.4	Y	335.26	264	108	14650	0.00737201	0	0
Bird 32	G04-1	cj1335	337.4	Y	336.243	4937	2615	14650	0.178498	0	0
Bird 32	G04-1	cj1335	337.4	Y	337.226	20267	10977	14650	0.749283	0	0
Bird 32	G04-1	cj1335	337.4	Y	338.3	1763	890	14650	0.0607509	0	0
Bird 34	G05-1	cj1335	337.4	Y	335.506	634	280	18360	0.0152505	0	0
Bird 34	G05-1	cj1335	337.4	Y	336.475	11084	5877	18360	0.320098	0	0
Bird 34	G05-1	cj1335	337.4	Y	337.532	19833	10930	18360	0.595316	0	0
Bird 34	G05-1	cj1335	337.4	Y	338.59	2315	1207	18360	0.0657407	0	0
Bird 36	G06-1	cj1335	337.4	Y	335.156	374	172	15801	0.0108854	0	0
Bird 36	G06-1	cj1335	337.4	Y	336.231	5325	2887	15801	0.18271	0	0
Bird 36	G06-1	cj1335	337.4	Y	337.218	21338	11563	15801	0.731789	0	0
Bird 36	G06-1	cj1335	337.4	Y	338.294	2184	1179	15801	0.0746155	0	0
Bird 37	G07-1	cj1335	337.4	Y	336.553	2087	1063	16605	0.0640169	0	0
Bird 37	G07-1	cj1335	337.4	Y	337.613	10973	5979	16605	0.360072	0	0
Bird 37	G07-1	cj1335	337.4	Y	338.674	15807	8705	16605	0.52424	0	0
Bird 37	G07-1	cj1335	337.4	Y	339.735	1627	858	16605	0.0516712	0	0
Bird 38	G08-1	cj1335	337.4	Y	335.327	429	201	18763	0.0107126	0	0
Bird 38	G08-1	cj1335	337.4	Y	336.315	6269	3242	18763	0.172787	0	0
Bird 38	G08-1	cj1335	337.4	Y	337.303	26050	13814	18763	0.736236	0	0
Bird 38	G08-1	cj1335	337.4	Y	338.382	2754	1506	18763	0.0802644	0	0
Bird 40	G09-1	cj1335	337.4	Y	335.513	446	211	16990	0.0124191	0	0
Bird 40	G09-1	cj1335	337.4	Y	336.481	5690	3003	16990	0.176751	0	0
Bird 40	G09-1	cj1335	337.4	Y	337.536	23132	12822	16990	0.754679	0	0
Bird 40	G09-1	cj1335	337.4	Y	338.592	1802	954	16990	0.0561507	0	0
Bird 41	G10-1	cj1335	337.4	Y	336.244	4302	2152	16074	0.133881	0	0
Bird 41	G10-1	cj1335	337.4	Y	337.227	16994	9065	16074	0.563954	0	0
Bird 41	G10-1	cj1335	337.4	Y	338.3	6128	3210	16074	0.199701	0	0
Bird 41	G10-1	cj1335	337.4	Y	339.374	3111	1495	16074	0.0930073	0	0
Bird 41	G10-1	cj1335	337.4	Y	340.437	278	88	16074	0.00547468	0	0
Bird 42	G11-1	cj1335	337.4	Y	336.597	4093	2114	15265	0.138487	0	0
Bird 42	G11-1	cj1335	337.4	Y	337.644	17871	9830	15265	0.643957	0	0
Bird 42	G11-1	cj1335	337.4	Y	338.691	3867	2035	15265	0.133311	0	0
Bird 42	G11-1	cj1335	337.4	Y	339.825	2482	1250	15265	0.0818867	0	0
Bird 50	H01-1	cj1335	337.4	Y	335.441	374	190	17147	0.0110807	0	0
Bird 50	H01-1	cj1335	337.4	Y	336.58	5893	3271	17147	0.190762	0	0
Bird 50	H01-1	cj1335	337.4	Y	337.633	22406	12647	17147	0.737563	0	0
Bird 50	H01-1	cj1335	337.4	Y	338.685	1767	1039	17147	0.0605937	0	0
Bird 51	H02-1	cj1335	337.4	Y	335.229	1343	649	21645	0.0299838	0	0
Bird 51	H02-1	cj1335	337.4	Y	336.288	17650	9513	21645	0.439501	0	0
Bird 51	H02-1	cj1335	337.4	Y	337.348	18843	10488	21645	0.484546	0	0
Bird 51	H02-1	cj1335	337.4	Y	338.409	1706	948	21645	0.0437976	0	0
Bird 53	H03-1	cj1335	337.4	Y	336.475	2192	1171	13909	0.0841901	0	0
Bird 53	H03-1	cj1335	337.4	Y	337.532	10589	5804	13909	0.417284	0	0
Bird 53	H03-1	cj1335	337.4	Y	338.59	11646	6361	13909	0.45733	0	0
Bird 53	H03-1	cj1335	337.4	Y	339.647	1243	573	13909	0.0411963	0	0
Bird 55	H04-1	cj1335	337.4	Y	335.169	348	169	15438	0.010947	0	0
Bird 55	H04-1	cj1335	337.4	Y	336.242	5036	2701	15438	0.174958	0	0
Bird 55	H04-1	cj1335	337.4	Y	337.315	20488	11591	15438	0.75081	0	0
Bird 55	H04-1	cj1335	337.4	Y	338.299	1677	977	15438	0.0632854	0	0
Bird 56	H05-1	cj1335	337.4	Y	336.553	2692	1399	13561	0.103163	0	0
Bird 56	H05-1	cj1335	337.4	Y	337.613	13114	7319	13561	0.539709	0	0
Bird 56	H05-1	cj1335	337.4	Y	338.674	8118	4479	13561	0.330285	0	0
Bird 56	H05-1	cj1335	337.4	Y	339.735	780	364	13561	0.0268417	0	0
Bird 58	H06-1	cj1335	337.4	Y	335.238	1471	712	13937	0.051087	0	0
Bird 58	H06-1	cj1335	337.4	Y	336.225	16582	9166	13937	0.657674	0	0
Bird 58	H06-1	cj1335	337.4	Y	337.303	6876	3820	13937	0.274091	0	0
Bird 58	H06-1	cj1335	337.4	Y	338.382	437	213	13937	0.0152831	0	0
conA	H07-1	cj1335	337.4	Y	335.624	415	210	13555	0.0154924	0	0
conA	H07-1	cj1335	337.4	Y	336.587	4720	2539	13555	0.187311	0	0
conA	H07-1	cj1335	337.4	Y	337.637	18056	10021	13555	0.739284	0	0
conA	H07-1	cj1335	337.4	Y	338.687	1453	785	13555	0.0579122	0	0
Bird 28	G01-1	cj1342	392	B	391.077	964	522	7360	0.0709239	0	0
Bird 28	G01-1	cj1342	392	B	392.076	2321	1409	7360	0.19144	0	0
Bird 28	G01-1	cj1342	392	B	392.992	7696	4816	7360	0.654348	0	0
Bird 28	G01-1	cj1342	392	B	393.992	1115	613	7360	0.083288	0	0
Bird 29	G02-1	cj1342	392	B	391.115	245	104	7001	0.014855	0	0
Bird 29	G02-1	cj1342	392	B	392.129	2453	1371	7001	0.195829	0	0
Bird 29	G02-1	cj1342	392	B	393.059	8063	4827	7001	0.689473	0	0
Bird 29	G02-1	cj1342	392	B	394.074	1297	699	7001	0.0998429	0	0
Bird 31	G03-1	cj1342	392	B	391.095	449	220	5303	0.041486	0	0
Bird 31	G03-1	cj1342	392	B	392.009	3286	2005	5303	0.378088	0	0
Bird 31	G03-1	cj1342	392	B	393.006	4491	2792	5303	0.526494	0	0
Bird 31	G03-1	cj1342	392	B	394.003	548	286	5303	0.0539317	0	0
Bird 32	G04-1	cj1342	392	B	391.071	3466	1803	4952	0.364095	0	0
Bird 32	G04-1	cj1342	392	B	392.081	2041	1112	4952	0.224556	0	0
Bird 32	G04-1	cj1342	392	B	393.091	3659	1933	4952	0.390347	0	0
Bird 32	G04-1	cj1342	392	B	394.017	289	104	4952	0.0210016	0	0
Bird 34	G05-1	cj1342	392	B	391.012	1227	716	7263	0.0985819	0	0
Bird 34	G05-1	cj1342	392	B	392.009	9625	5949	7263	0.819083	0	0
Bird 34	G05-1	cj1342	392	B	392.923	1027	598	7263	0.0823351	0	0
Bird 36	G06-1	cj1342	392	B	391.181	253	121	6702	0.0180543	0	0
Bird 36	G06-1	cj1342	392	B	392.189	2405	1340	6702	0.19994	0	0
Bird 36	G06-1	cj1342	392	B	393.112	7907	4647	6702	0.693375	0	0
Bird 36	G06-1	cj1342	392	B	394.12	1106	594	6702	0.0886303	0	0
Bird 37	G07-1	cj1342	392	B	390.059	187	84	7922	0.0106034	0	0
Bird 37	G07-1	cj1342	392	B	391.059	2599	1617	7922	0.204115	0	0
Bird 37	G07-1	cj1342	392	B	391.976	9348	5743	7922	0.724943	0	0
Bird 37	G07-1	cj1342	392	B	392.977	877	478	7922	0.0603383	0	0
Bird 38	G08-1	cj1342	392	B	390.167	129	54	8340	0.00647482	0	0
Bird 38	G08-1	cj1342	392	B	391.098	1495	852	8340	0.102158	0	0
Bird 38	G08-1	cj1342	392	B	392.03	11550	6864	8340	0.823022	0	0
Bird 38	G08-1	cj1342	392	B	393.046	1058	570	8340	0.0683453	0	0
Bird 40	G09-1	cj1342	392	B	391.095	586	301	5666	0.0531239	0	0
Bird 40	G09-1	cj1342	392	B	392.009	4322	2680	5666	0.472997	0	0
Bird 40	G09-1	cj1342	392	B	393.006	4022	2395	5666	0.422697	0	0
Bird 40	G09-1	cj1342	392	B	394.003	546	290	5666	0.0511825	0	0
Bird 41	G10-1	cj1342	392	B	391.071	950	489	6120	0.079902	0	0
Bird 41	G10-1	cj1342	392	B	392.081	6467	3714	6120	0.606863	0	0
Bird 41	G10-1	cj1342	392	B	393.007	3119	1771	6120	0.289379	0	0
Bird 41	G10-1	cj1342	392	B	394.017	330	146	6120	0.0238562	0	0
Bird 42	G11-1	cj1342	392	B	391.058	244	128	6011	0.0212943	0	0
Bird 42	G11-1	cj1342	392	B	391.966	2595	1552	6011	0.258193	0	0
Bird 42	G11-1	cj1342	392	B	392.958	6332	3789	6011	0.630344	0	0
Bird 42	G11-1	cj1342	392	B	393.95	917	542	6011	0.090168	0	0
Bird 50	H01-1	cj1342	392	B	390.977	807	457	5640	0.0810284	0	0
Bird 50	H01-1	cj1342	392	B	391.968	1909	1154	5640	0.20461	0	0
Bird 50	H01-1	cj1342	392	B	392.96	5798	3621	5640	0.642021	0	0
Bird 50	H01-1	cj1342	392	B	393.952	733	408	5640	0.0723404	0	0
Bird 51	H02-1	cj1342	392	B	391.093	853	452	6812	0.0663535	0	0
Bird 51	H02-1	cj1342	392	B	392.091	6453	3840	6812	0.563711	0	0
Bird 51	H02-1	cj1342	392	B	393.089	3785	2232	6812	0.327657	0	0
Bird 51	H02-1	cj1342	392	B	394.004	512	288	6812	0.0422783	0	0
Bird 53	H03-1	cj1342	392	B	391.162	274	142	5367	0.026458	0	0
Bird 53	H03-1	cj1342	392	B	392.077	1740	1058	5367	0.197131	0	0
Bird 53	H03-1	cj1342	392	B	392.993	5769	3666	5367	0.683063	0	0
Bird 53	H03-1	cj1342	392	B	393.992	856	501	5367	0.0933482	0	0
Bird 55	H04-1	cj1342	392	B	391.155	1096	583	5206	0.111986	0	0
Bird 55	H04-1	cj1342	392	B	392.081	3518	2033	5206	0.390511	0	0
Bird 55	H04-1	cj1342	392	B	393.091	3958	2372	5206	0.455628	0	0
Bird 55	H04-1	cj1342	392	B	394.017	437	218	5206	0.0418748	0	0
Bird 56	H05-1	cj1342	392	B	390.968	731	401	4697	0.0853736	0	0
Bird 56	H05-1	cj1342	392	B	391.969	5594	3414	4697	0.726847	0	0
Bird 56	H05-1	cj1342	392	B	392.971	1396	828	4697	0.176283	0	0
Bird 56	H05-1	cj1342	392	B	393.89	127	54	4697	0.0114967	0	0
Bird 58	H06-1	cj1342	392	B	391.095	867	531	4639	0.114464	0	0
Bird 58	H06-1	cj1342	392	B	392.026	6271	3692	4639	0.795861	0	0
Bird 58	H06-1	cj1342	392	B	393.043	664	416	4639	0.0896745	0	0
conA	H07-1	cj1342	392	B	390.095	123	55	7751	0.00709586	0	0
conA	H07-1	cj1342	392	B	391.083	1502	846	7751	0.109147	0	0
conA	H07-1	cj1342	392	B	391.989	10577	6294	7751	0.812024	0	0
conA	H07-1	cj1342	392	B	392.978	952	556	7751	0.0717327	0	0
Bird 28	G01-1	cj1420	107.6	B	105.641	234	95	11345	0.00837373	0	0
Bird 28	G01-1	cj1420	107.6	B	106.615	630	299	11345	0.0263552	0	0
Bird 28	G01-1	cj1420	107.6	B	107.679	5553	2888	11345	0.254561	0	0
Bird 28	G01-1	cj1420	107.6	B	108.744	14431	7586	11345	0.668665	0	0
Bird 28	G01-1	cj1420	107.6	B	109.722	946	477	11345	0.042045	0	0
Bird 29	G02-1	cj1420	107.6	B	105.467	179	66	11564	0.00570737	0	0
Bird 29	G02-1	cj1420	107.6	B	106.547	888	431	11564	0.0372708	0	0
Bird 29	G02-1	cj1420	107.6	B	107.539	7939	4122	11564	0.356451	0	0
Bird 29	G02-1	cj1420	107.6	B	108.623	12344	6570	11564	0.568143	0	0
Bird 29	G02-1	cj1420	107.6	B	109.618	654	331	11564	0.0286233	0	0
Bird 31	G03-1	cj1420	107.6	B	104.569	237	111	9109	0.0121858	0	0
Bird 31	G03-1	cj1420	107.6	B	105.627	155	69	9109	0.00757493	0	0
Bird 31	G03-1	cj1420	107.6	B	106.687	2082	1148	9109	0.126029	0	0
Bird 31	G03-1	cj1420	107.6	B	107.66	14257	7398	9109	0.812164	0	0
Bird 31	G03-1	cj1420	107.6	B	108.722	638	383	9109	0.0420463	0	0
Bird 32	G04-1	cj1420	107.6	B	104.472	171	68	10092	0.00673801	0	0
Bird 32	G04-1	cj1420	107.6	B	105.549	215	84	10092	0.00832342	0	0
Bird 32	G04-1	cj1420	107.6	B	106.538	3494	1733	10092	0.17172	0	0
Bird 32	G04-1	cj1420	107.6	B	107.618	12201	6518	10092	0.645858	0	0
Bird 32	G04-1	cj1420	107.6	B	108.61	3296	1689	10092	0.16736	0	0
Bird 34	G05-1	cj1420	107.6	B	105.547	495	159	10098	0.0157457	0	0
Bird 34	G05-1	cj1420	107.6	B	106.608	9207	4468	10098	0.442464	0	0
Bird 34	G05-1	cj1420	107.6	B	107.671	2279	1069	10098	0.105863	0	0
Bird 34	G05-1	cj1420	107.6	B	108.736	8718	4335	10098	0.429293	0	0
Bird 34	G05-1	cj1420	107.6	B	109.713	215	67	10098	0.00663498	0	0
Bird 36	G06-1	cj1420	107.6	B	105.473	204	71	10241	0.00693292	0	0
Bird 36	G06-1	cj1420	107.6	B	106.464	542	265	10241	0.0258764	0	0
Bird 36	G06-1	cj1420	107.6	B	107.547	4239	2180	10241	0.21287	0	0
Bird 36	G06-1	cj1420	107.6	B	108.541	13508	7217	10241	0.704716	0	0
Bird 36	G06-1	cj1420	107.6	B	109.627	1003	508	10241	0.0496045	0	0
Bird 37	G07-1	cj1420	107.6	B	104.585	247	116	12114	0.0095757	0	0
Bird 37	G07-1	cj1420	107.6	B	105.736	193	87	12114	0.00718177	0	0
Bird 37	G07-1	cj1420	107.6	B	106.71	2588	1406	12114	0.116064	0	0
Bird 37	G07-1	cj1420	107.6	B	107.775	19228	10057	12114	0.830196	0	0
Bird 37	G07-1	cj1420	107.6	B	108.752	820	448	12114	0.036982	0	0
Bird 38	G08-1	cj1420	107.6	B	104.42	302	144	12565	0.0114604	0	0
Bird 38	G08-1	cj1420	107.6	B	105.506	204	100	12565	0.00795862	0	0
Bird 38	G08-1	cj1420	107.6	B	106.503	2877	1553	12565	0.123597	0	0
Bird 38	G08-1	cj1420	107.6	B	107.592	19630	10305	12565	0.820135	0	0
Bird 38	G08-1	cj1420	107.6	B	108.592	875	463	12565	0.0368484	0	0
Bird 40	G09-1	cj1420	107.6	B	105.621	149	56	8309	0.00673968	0	0
Bird 40	G09-1	cj1420	107.6	B	106.68	395	199	8309	0.0239499	0	0
Bird 40	G09-1	cj1420	107.6	B	107.652	3369	1767	8309	0.212661	0	0
Bird 40	G09-1	cj1420	107.6	B	108.714	11043	5825	8309	0.701047	0	0
Bird 40	G09-1	cj1420	107.6	B	109.778	928	462	8309	0.0556024	0	0
Bird 41	G10-1	cj1420	107.6	B	105.473	205	73	10114	0.00721772	0	0
Bird 41	G10-1	cj1420	107.6	B	106.464	3154	1602	10114	0.158394	0	0
Bird 41	G10-1	cj1420	107.6	B	107.547	10999	5631	10114	0.556753	0	0
Bird 41	G10-1	cj1420	107.6	B	108.631	5234	2698	10114	0.266759	0	0
Bird 41	G10-1	cj1420	107.6	B	109.536	179	61	10114	0.00603124	0	0
Bird 42	G11-1	cj1420	107.6	B	105.685	928	433	10553	0.041031	0	0
Bird 42	G11-1	cj1420	107.6	B	106.739	13507	7005	10553	0.663792	0	0
Bird 42	G11-1	cj1420	107.6	B	107.794	2667	1384	10553	0.131148	0	0
Bird 42	G11-1	cj1420	107.6	B	108.851	3504	1731	10553	0.164029	0	0
Bird 50	H01-1	cj1420	107.6	B	104.715	227	105	10172	0.0103225	0	0
Bird 50	H01-1	cj1420	107.6	B	106.732	1676	836	10172	0.0821864	0	0
Bird 50	H01-1	cj1420	107.6	B	107.787	14009	7344	10172	0.721982	0	0
Bird 50	H01-1	cj1420	107.6	B	108.843	3313	1706	10172	0.167715	0	0
Bird 50	H01-1	cj1420	107.6	B	109.812	374	146	10172	0.0143531	0	0
Bird 51	H02-1	cj1420	107.6	B	104.441	212	98	11204	0.00874688	0	0
Bird 51	H02-1	cj1420	107.6	B	105.6	174	60	11204	0.00535523	0	0
Bird 51	H02-1	cj1420	107.6	B	106.581	1945	959	11204	0.0855944	0	0
Bird 51	H02-1	cj1420	107.6	B	107.653	15115	7829	11204	0.698768	0	0
Bird 51	H02-1	cj1420	107.6	B	108.727	4322	2223	11204	0.198411	0	0
Bird 53	H03-1	cj1420	107.6	B	106.687	204	74	6823	0.0108457	0	0
Bird 53	H03-1	cj1420	107.6	B	107.748	2075	1006	6823	0.147442	0	0
Bird 53	H03-1	cj1420	107.6	B	108.811	5764	2977	6823	0.436318	0	0
Bird 53	H03-1	cj1420	107.6	B	109.787	5236	2691	6823	0.394401	0	0
Bird 53	H03-1	cj1420	107.6	B	110.853	219	75	6823	0.0109922	0	0
Bird 55	H04-1	cj1420	107.6	B	106.573	996	505	9150	0.0551913	0	0
Bird 55	H04-1	cj1420	107.6	B	107.659	7952	4249	9150	0.464372	0	0
Bird 55	H04-1	cj1420	107.6	B	108.656	7888	4176	9150	0.456393	0	0
Bird 55	H04-1	cj1420	107.6	B	109.653	383	179	9150	0.0195628	0	0
Bird 56	H05-1	cj1420	107.6	B	104.569	337	163	8290	0.0196622	0	0
Bird 56	H05-1	cj1420	107.6	B	106.687	1602	832	8290	0.100362	0	0
Bird 56	H05-1	cj1420	107.6	B	107.748	12168	6357	8290	0.766828	0	0
Bird 56	H05-1	cj1420	107.6	B	108.811	1799	938	8290	0.113148	0	0
Bird 58	H06-1	cj1420	107.6	B	105.377	127	77	6209	0.0124014	0	0
Bird 58	H06-1	cj1420	107.6	B	106.547	1382	800	6209	0.128845	0	0
Bird 58	H06-1	cj1420	107.6	B	107.539	10041	5178	6209	0.833951	0	0
Bird 58	H06-1	cj1420	107.6	B	108.623	311	154	6209	0.0248027	0	0
conA	H07-1	cj1420	107.6	B	104.551	299	133	8836	0.0150521	0	0
conA	H07-1	cj1420	107.6	B	105.693	173	88	8836	0.00995926	0	0
conA	H07-1	cj1420	107.6	B	106.661	2021	1093	8836	0.123699	0	0
conA	H07-1	cj1420	107.6	B	107.718	13642	7154	8836	0.809642	0	0
conA	H07-1	cj1420	107.6	B	108.688	676	368	8836	0.0416478	0	0
Bird 28	G01-1	cj1421	287.6	G	286.75	3057	1409	19185	0.0734428	0	0
Bird 28	G01-1	cj1421	287.6	G	287.639	31651	15774	19185	0.822205	0	0
Bird 28	G01-1	cj1421	287.6	G	288.609	1637	1001	19185	0.0521762	0	0
Bird 28	G01-1	cj1421	287.6	G	289.902	2059	960	19185	0.0500391	0	0
Bird 29	G02-1	cj1421	287.6	G	286.459	2443	1102	16412	0.067146	0	0
Bird 29	G02-1	cj1421	287.6	G	287.45	28447	13843	16412	0.843468	0	0
Bird 29	G02-1	cj1421	287.6	G	288.441	1000	719	16412	0.0438094	0	0
Bird 29	G02-1	cj1421	287.6	G	289.68	1528	682	16412	0.041555	0	0
Bird 31	G03-1	cj1421	287.6	G	286.608	883	419	7134	0.0587328	0	0
Bird 31	G03-1	cj1421	287.6	G	287.577	11742	5644	7134	0.791141	0	0
Bird 31	G03-1	cj1421	287.6	G	288.626	599	398	7134	0.0557892	0	0
Bird 31	G03-1	cj1421	287.6	G	289.837	1473	673	7134	0.094337	0	0
Bird 32	G04-1	cj1421	287.6	G	286.462	784	344	10039	0.0342664	0	0
Bird 32	G04-1	cj1421	287.6	G	287.371	9206	4444	10039	0.442674	0	0
Bird 32	G04-1	cj1421	287.6	G	288.362	8749	4373	10039	0.435601	0	0
Bird 32	G04-1	cj1421	287.6	G	289.518	1343	878	10039	0.0874589	0	0
Bird 34	G05-1	cj1421	287.6	G	286.692	782	336	13643	0.024628	0	0
Bird 34	G05-1	cj1421	287.6	G	287.58	7944	3807	13643	0.279044	0	0
Bird 34	G05-1	cj1421	287.6	G	288.548	16823	8359	13643	0.612695	0	0
Bird 34	G05-1	cj1421	287.6	G	289.597	1720	1141	13643	0.0836326	0	0
Bird 36	G06-1	cj1421	287.6	G	286.467	579	231	13680	0.016886	0	0
Bird 36	G06-1	cj1421	287.6	G	287.458	6973	3324	13680	0.242982	0	0
Bird 36	G06-1	cj1421	287.6	G	288.366	17556	8522	13680	0.622953	0	0
Bird 36	G06-1	cj1421	287.6	G	289.439	2451	1603	13680	0.117178	0	0
Bird 37	G07-1	cj1421	287.6	G	286.642	2102	904	12949	0.0698123	0	0
Bird 37	G07-1	cj1421	287.6	G	287.614	21944	10574	12949	0.816588	0	0
Bird 37	G07-1	cj1421	287.6	G	288.585	1289	760	12949	0.0586918	0	0
Bird 37	G07-1	cj1421	287.6	G	289.8	1544	682	12949	0.0526682	0	0
Bird 38	G08-1	cj1421	287.6	G	286.474	553	197	12585	0.0156536	0	0
Bird 38	G08-1	cj1421	287.6	G	287.387	7988	3652	12585	0.290187	0	0
Bird 38	G08-1	cj1421	287.6	G	288.384	15249	7245	12585	0.575685	0	0
Bird 38	G08-1	cj1421	287.6	G	289.463	2242	1458	12585	0.115852	0	0
Bird 40	G09-1	cj1421	287.6	G	285.753	942	351	10879	0.032264	0	0
Bird 40	G09-1	cj1421	287.6	G	286.719	17851	8362	10879	0.768637	0	0
Bird 40	G09-1	cj1421	287.6	G	287.686	1155	469	10879	0.0431106	0	0
Bird 40	G09-1	cj1421	287.6	G	288.652	2547	1162	10879	0.106811	0	0
Bird 40	G09-1	cj1421	287.6	G	289.86	1215	535	10879	0.0491773	0	0
Bird 41	G10-1	cj1421	287.6	G	286.532	2404	1068	13460	0.0793462	0	0
Bird 41	G10-1	cj1421	287.6	G	287.442	23779	11047	13460	0.820728	0	0
Bird 41	G10-1	cj1421	287.6	G	288.434	1090	648	13460	0.0481426	0	0
Bird 41	G10-1	cj1421	287.6	G	289.674	1459	652	13460	0.0484398	0	0
Bird 42	G11-1	cj1421	287.6	G	286.721	2102	961	14867	0.0646398	0	0
Bird 42	G11-1	cj1421	287.6	G	287.682	19849	9602	14867	0.64586	0	0
Bird 42	G11-1	cj1421	287.6	G	288.642	6315	3235	14867	0.217596	0	0
Bird 42	G11-1	cj1421	287.6	G	289.922	1852	1002	14867	0.0673976	0	0
Bird 50	H01-1	cj1421	287.6	G	286.715	2382	1115	15018	0.0742442	0	0
Bird 50	H01-1	cj1421	287.6	G	287.596	25583	12551	15018	0.83573	0	0
Bird 50	H01-1	cj1421	287.6	G	288.636	1083	680	15018	0.045279	0	0
Bird 50	H01-1	cj1421	287.6	G	289.837	1470	672	15018	0.0447463	0	0
Bird 51	H02-1	cj1421	287.6	G	286.528	2255	1013	16905	0.0599231	0	0
Bird 51	H02-1	cj1421	287.6	G	287.503	22245	10762	16905	0.636616	0	0
Bird 51	H02-1	cj1421	287.6	G	288.477	7745	3939	16905	0.233008	0	0
Bird 51	H02-1	cj1421	287.6	G	289.695	2099	1166	16905	0.0689737	0	0
Bird 53	H03-1	cj1421	287.6	G	286.692	1830	862	12620	0.0683043	0	0
Bird 53	H03-1	cj1421	287.6	G	287.58	21383	10553	12620	0.836212	0	0
Bird 53	H03-1	cj1421	287.6	G	288.629	944	590	12620	0.0467512	0	0
Bird 53	H03-1	cj1421	287.6	G	289.839	1374	615	12620	0.0487322	0	0
Bird 55	H04-1	cj1421	287.6	G	286.489	1765	797	10993	0.0725007	0	0
Bird 55	H04-1	cj1421	287.6	G	287.478	18220	8957	10993	0.814791	0	0
Bird 55	H04-1	cj1421	287.6	G	288.467	1108	702	10993	0.0638588	0	0
Bird 55	H04-1	cj1421	287.6	G	289.704	1110	537	10993	0.0488493	0	0
Bird 56	H05-1	cj1421	287.6	G	286.642	1506	704	9679	0.0727348	0	0
Bird 56	H05-1	cj1421	287.6	G	287.614	16457	7882	9679	0.81434	0	0
Bird 56	H05-1	cj1421	287.6	G	288.585	925	523	9679	0.0540345	0	0
Bird 56	H05-1	cj1421	287.6	G	289.8	1158	526	9679	0.0543445	0	0
Bird 58	H06-1	cj1421	287.6	G	286.479	1723	800	10600	0.0754717	0	0
Bird 58	H06-1	cj1421	287.6	G	287.475	17911	8849	10600	0.834811	0	0
Bird 58	H06-1	cj1421	287.6	G	288.471	768	463	10600	0.0436792	0	0
Bird 58	H06-1	cj1421	287.6	G	289.715	1077	445	10600	0.0419811	0	0
conA	H07-1	cj1421	287.6	G	286.721	2649	1208	11970	0.100919	0	0
conA	H07-1	cj1421	287.6	G	287.682	20326	9728	11970	0.812698	0	0
conA	H07-1	cj1421	287.6	G	288.642	675	448	11970	0.0374269	0	0
conA	H07-1	cj1421	287.6	G	289.922	1263	548	11970	0.0457811	0	0
Bird 28	G01-1	cj1422	399	Y	398.079	484	255	3555	0.07173	0	0
Bird 28	G01-1	cj1422	399	Y	398.997	5406	3148	3555	0.885513	0	0
Bird 28	G01-1	cj1422	399	Y	399.916	283	152	3555	0.0427567	0	0
Bird 29	G02-1	cj1422	399	Y	398.137	242	118	1761	0.0670074	0	0
Bird 29	G02-1	cj1422	399	Y	399.068	2731	1551	1761	0.88075	0	0
Bird 29	G02-1	cj1422	399	Y	400	159	92	1761	0.052243	0	0
Bird 31	G03-1	cj1422	399	Y	397.999	202	110	1301	0.0845503	0	0
Bird 31	G03-1	cj1422	399	Y	399.083	299	164	1301	0.126057	0	0
Bird 31	G03-1	cj1422	399	Y	400	1647	969	1301	0.744812	0	0
Bird 31	G03-1	cj1422	399	Y	401.061	130	58	1301	0.0445811	0	0
Bird 32	G04-1	cj1422	399	Y	398.061	355	182	2149	0.0846906	0	0
Bird 32	G04-1	cj1422	399	Y	399.072	2795	1545	2149	0.718939	0	0
Bird 32	G04-1	cj1422	399	Y	400	737	422	2149	0.19637	0	0
Bird 34	G05-1	cj1422	399	Y	397.999	257	139	2232	0.062276	0	0
Bird 34	G05-1	cj1422	399	Y	398.999	3505	2016	2232	0.903226	0	0
Bird 34	G05-1	cj1422	399	Y	400	150	77	2232	0.0344982	0	0
Bird 36	G06-1	cj1422	399	Y	398.152	323	166	1944	0.0853909	0	0
Bird 36	G06-1	cj1422	399	Y	399.076	2818	1587	1944	0.816358	0	0
Bird 36	G06-1	cj1422	399	Y	400.09	351	191	1944	0.098251	0	0
Bird 37	G07-1	cj1422	399	Y	397.991	293	160	1031	0.155189	0	0
Bird 37	G07-1	cj1422	399	Y	398.995	920	539	1031	0.522793	0	0
Bird 37	G07-1	cj1422	399	Y	400	574	332	1031	0.322017	0	0
Bird 38	G08-1	cj1422	399	Y	399.066	641	357	2140	0.166822	0	0
Bird 38	G08-1	cj1422	399	Y	400.09	2845	1611	2140	0.752804	0	0
Bird 38	G08-1	cj1422	399	Y	401.081	301	172	2140	0.0803738	0	0
Bird 40	G09-1	cj1422	399	Y	398.082	199	96	1582	0.0606827	0	0
Bird 40	G09-1	cj1422	399	Y	398.999	2567	1486	1582	0.939317	0	0
Bird 41	G10-1	cj1422	399	Y	398.145	148	80	1618	0.0494438	0	0
Bird 41	G10-1	cj1422	399	Y	399.072	1453	794	1618	0.490729	0	0
Bird 41	G10-1	cj1422	399	Y	400	1278	744	1618	0.459827	0	0
Bird 42	G11-1	cj1422	399	Y	398.008	364	197	2232	0.0882616	0	0
Bird 42	G11-1	cj1422	399	Y	399.004	3061	1784	2232	0.799283	0	0
Bird 42	G11-1	cj1422	399	Y	400	415	251	2232	0.112455	0	0
Bird 50	H01-1	cj1422	399	Y	397.926	232	116	2300	0.0504348	0	0
Bird 50	H01-1	cj1422	399	Y	399.004	3250	1961	2300	0.852609	0	0
Bird 50	H01-1	cj1422	399	Y	400	360	223	2300	0.0969565	0	0
Bird 51	H02-1	cj1422	399	Y	398.083	555	296	3747	0.0789965	0	0
Bird 51	H02-1	cj1422	399	Y	399.083	5861	3297	3747	0.879904	0	0
Bird 51	H02-1	cj1422	399	Y	400.089	255	154	3747	0.0410995	0	0
Bird 53	H03-1	cj1422	399	Y	398.079	512	279	2816	0.0990767	0	0
Bird 53	H03-1	cj1422	399	Y	398.997	607	335	2816	0.118963	0	0
Bird 53	H03-1	cj1422	399	Y	400	3377	2065	2816	0.73331	0	0
Bird 53	H03-1	cj1422	399	Y	401.15	251	137	2816	0.0486506	0	0
Bird 55	H04-1	cj1422	399	Y	398.145	117	63	855	0.0736842	0	0
Bird 55	H04-1	cj1422	399	Y	399.157	1283	792	855	0.926316	0	0
Bird 56	H05-1	cj1422	399	Y	397.989	199	119	1704	0.0698357	0	0
Bird 56	H05-1	cj1422	399	Y	398.994	2575	1488	1704	0.873239	0	0
Bird 56	H05-1	cj1422	399	Y	400	173	97	1704	0.0569249	0	0
Bird 58	H06-1	cj1422	399	Y	398.047	1405	729	2366	0.308115	0	0
Bird 58	H06-1	cj1422	399	Y	399.066	442	209	2366	0.0883347	0	0
Bird 58	H06-1	cj1422	399	Y	400	2410	1378	2366	0.582418	0	0
Bird 58	H06-1	cj1422	399	Y	401.082	146	50	2366	0.0211327	0	0
conA	H07-1	cj1422	399	Y	397.105	207	92	9278	0.00991593	0	0
conA	H07-1	cj1422	399	Y	398.015	1867	1002	9278	0.107997	0	0
conA	H07-1	cj1422	399	Y	399.007	13436	7840	9278	0.84501	0	0
conA	H07-1	cj1422	399	Y	400	623	344	9278	0.037077	0	0
Bird 28	G01-1	cj1426	209.4	B	208.483	3363	1676	12978	0.129142	0	0
Bird 28	G01-1	cj1426	209.4	B	209.585	5171	2632	12978	0.202805	0	0
Bird 28	G01-1	cj1426	209.4	B	210.686	14305	7396	12978	0.569888	0	0
Bird 28	G01-1	cj1426	209.4	B	211.786	2448	1216	12978	0.093697	0	0
Bird 29	G02-1	cj1426	209.4	B	207.337	222	71	13624	0.00521139	0	0
Bird 29	G02-1	cj1426	209.4	B	208.355	5333	2551	13624	0.187243	0	0
Bird 29	G02-1	cj1426	209.4	B	209.373	10674	5339	13624	0.391882	0	0
Bird 29	G02-1	cj1426	209.4	B	210.482	10733	5219	13624	0.383074	0	0
Bird 29	G02-1	cj1426	209.4	B	211.59	1038	444	13624	0.0325895	0	0
Bird 31	G03-1	cj1426	209.4	B	208.436	1413	691	9670	0.0714581	0	0
Bird 31	G03-1	cj1426	209.4	B	209.533	3528	1779	9670	0.183971	0	0
Bird 31	G03-1	cj1426	209.4	B	210.628	11257	5916	9670	0.611789	0	0
Bird 31	G03-1	cj1426	209.4	B	211.722	2410	1247	9670	0.128956	0	0
Bird 32	G04-1	cj1426	209.4	B	208.326	3796	1876	11601	0.16171	0	0
Bird 32	G04-1	cj1426	209.4	B	209.34	6305	3115	11601	0.268511	0	0
Bird 32	G04-1	cj1426	209.4	B	210.445	10257	5110	11601	0.440479	0	0
Bird 32	G04-1	cj1426	209.4	B	211.457	2924	1392	11601	0.11999	0	0
Bird 34	G05-1	cj1426	209.4	B	207.365	2094	1036	15623	0.0663125	0	0
Bird 34	G05-1	cj1426	209.4	B	208.375	25995	13426	15623	0.859374	0	0
Bird 34	G05-1	cj1426	209.4	B	209.475	1363	719	15623	0.0460219	0	0
Bird 34	G05-1	cj1426	209.4	B	210.574	762	320	15623	0.0204826	0	0
Bird 34	G05-1	cj1426	209.4	B	211.672	223	85	15623	0.0054407	0	0
Bird 36	G06-1	cj1426	209.4	B	208.244	2792	1314	11748	0.111849	0	0
Bird 36	G06-1	cj1426	209.4	B	209.352	4319	2172	11748	0.184883	0	0
Bird 36	G06-1	cj1426	209.4	B	210.366	14072	7110	11748	0.605209	0	0
Bird 36	G06-1	cj1426	209.4	B	211.472	2267	1114	11748	0.0948247	0	0
Bird 37	G07-1	cj1426	209.4	B	207.377	489	152	12051	0.0126131	0	0
Bird 37	G07-1	cj1426	209.4	B	208.388	11915	5762	12051	0.478135	0	0
Bird 37	G07-1	cj1426	209.4	B	209.49	2845	1224	12051	0.101568	0	0
Bird 37	G07-1	cj1426	209.4	B	210.591	9699	4529	12051	0.375819	0	0
Bird 37	G07-1	cj1426	209.4	B	211.691	1081	384	12051	0.0318646	0	0
Bird 38	G08-1	cj1426	209.4	B	207.254	286	89	12928	0.00688428	0	0
Bird 38	G08-1	cj1426	209.4	B	208.273	6093	2843	12928	0.21991	0	0
Bird 38	G08-1	cj1426	209.4	B	209.292	5601	2700	12928	0.208849	0	0
Bird 38	G08-1	cj1426	209.4	B	210.403	13486	6507	12928	0.503326	0	0
Bird 38	G08-1	cj1426	209.4	B	211.421	1812	789	12928	0.0610303	0	0
Bird 40	G09-1	cj1426	209.4	B	208.561	361	141	9330	0.0151125	0	0
Bird 40	G09-1	cj1426	209.4	B	209.569	2988	1498	9330	0.160557	0	0
Bird 40	G09-1	cj1426	209.4	B	210.669	12150	6087	9330	0.652412	0	0
Bird 40	G09-1	cj1426	209.4	B	211.767	3201	1556	9330	0.166774	0	0
Bird 40	G09-1	cj1426	209.4	B	212.865	153	48	9330	0.00514469	0	0
Bird 41	G10-1	cj1426	209.4	B	207.146	333	105	9053	0.0115984	0	0
Bird 41	G10-1	cj1426	209.4	B	208.256	6937	3126	9053	0.3453	0	0
Bird 41	G10-1	cj1426	209.4	B	209.273	2721	1118	9053	0.123495	0	0
Bird 41	G10-1	cj1426	209.4	B	210.381	4206	1760	9053	0.194411	0	0
Bird 41	G10-1	cj1426	209.4	B	211.397	2755	1146	9053	0.126588	0	0
Bird 41	G10-1	cj1426	209.4	B	212.504	4171	1798	9053	0.198608	0	0
Bird 42	G11-1	cj1426	209.4	B	208.514	1111	540	12888	0.0418994	0	0
Bird 42	G11-1	cj1426	209.4	B	209.609	7825	4038	12888	0.313315	0	0
Bird 42	G11-1	cj1426	209.4	B	210.702	13803	7134	12888	0.553538	0	0
Bird 42	G11-1	cj1426	209.4	B	211.794	2162	1143	12888	0.0886872	0	0
Bird 50	H01-1	cj1426	209.4	B	207.507	202	61	11409	0.00534666	0	0
Bird 50	H01-1	cj1426	209.4	B	208.51	5311	2578	11409	0.225962	0	0
Bird 50	H01-1	cj1426	209.4	B	209.604	8111	4150	11409	0.363748	0	0
Bird 50	H01-1	cj1426	209.4	B	210.697	7854	4072	11409	0.356911	0	0
Bird 50	H01-1	cj1426	209.4	B	211.698	1219	548	11409	0.0480323	0	0
Bird 51	H02-1	cj1426	209.4	B	207.35	384	169	14333	0.011791	0	0
Bird 51	H02-1	cj1426	209.4	B	208.357	3530	1834	14333	0.127956	0	0
Bird 51	H02-1	cj1426	209.4	B	209.364	21587	11195	14333	0.781065	0	0
Bird 51	H02-1	cj1426	209.4	B	210.461	2187	1135	14333	0.0791879	0	0
Bird 53	H03-1	cj1426	209.4	B	208.466	1936	998	8820	0.113152	0	0
Bird 53	H03-1	cj1426	209.4	B	209.566	2852	1568	8820	0.177778	0	0
Bird 53	H03-1	cj1426	209.4	B	210.574	10161	5421	8820	0.614626	0	0
Bird 53	H03-1	cj1426	209.4	B	211.672	1624	833	8820	0.0944444	0	0
Bird 55	H04-1	cj1426	209.4	B	207.23	194	62	10604	0.00584685	0	0
Bird 55	H04-1	cj1426	209.4	B	208.339	4532	2187	10604	0.206243	0	0
Bird 55	H04-1	cj1426	209.4	B	209.355	5298	2722	10604	0.256696	0	0
Bird 55	H04-1	cj1426	209.4	B	210.462	9872	5051	10604	0.47633	0	0
Bird 55	H04-1	cj1426	209.4	B	211.568	1272	582	10604	0.0548849	0	0
Bird 56	H05-1	cj1426	209.4	B	206.454	122	50	9570	0.00522466	0	0
Bird 56	H05-1	cj1426	209.4	B	208.476	1098	542	9570	0.0566353	0	0
Bird 56	H05-1	cj1426	209.4	B	209.577	3999	2080	9570	0.217346	0	0
Bird 56	H05-1	cj1426	209.4	B	210.586	11468	5915	9570	0.618077	0	0
Bird 56	H05-1	cj1426	209.4	B	211.686	1905	983	9570	0.102717	0	0
Bird 58	H06-1	cj1426	209.4	B	207.17	293	185	7880	0.0234772	0	0
Bird 58	H06-1	cj1426	209.4	B	208.284	2039	1177	7880	0.149365	0	0
Bird 58	H06-1	cj1426	209.4	B	209.304	11739	5971	7880	0.757741	0	0
Bird 58	H06-1	cj1426	209.4	B	210.417	1030	547	7880	0.0694162	0	0
conA	H07-1	cj1426	209.4	B	207.419	232	124	7395	0.0167681	0	0
conA	H07-1	cj1426	209.4	B	208.514	2072	1126	7395	0.152265	0	0
conA	H07-1	cj1426	209.4	B	209.609	10186	5535	7395	0.748479	0	0
conA	H07-1	cj1426	209.4	B	210.702	1146	610	7395	0.0824882	0	0
Bird 28	G01-1	cj1429	89	B	86.9935	247	105	10647	0.00986193	0	0
Bird 28	G01-1	cj1429	89	B	88.1298	3241	1763	10647	0.165587	0	0
Bird 28	G01-1	cj1429	89	B	89.1718	14281	8048	10647	0.755894	0	0
Bird 28	G01-1	cj1429	89	B	90.3091	1261	731	10647	0.0686578	0	0
Bird 29	G02-1	cj1429	89	B	86.9639	199	65	11291	0.0057568	0	0
Bird 29	G02-1	cj1429	89	B	88.0175	3691	1889	11291	0.167301	0	0
Bird 29	G02-1	cj1429	89	B	89.0712	12083	6869	11291	0.608361	0	0
Bird 29	G02-1	cj1429	89	B	90.2208	4252	2323	11291	0.205739	0	0
Bird 29	G02-1	cj1429	89	B	91.179	281	145	11291	0.0128421	0	0
Bird 31	G03-1	cj1429	89	B	86.9963	191	99	8700	0.0113793	0	0
Bird 31	G03-1	cj1429	89	B	88.0378	2020	1129	8700	0.12977	0	0
Bird 31	G03-1	cj1429	89	B	89.1745	12571	7046	8700	0.809885	0	0
Bird 31	G03-1	cj1429	89	B	90.3117	686	426	8700	0.0489655	0	0
Bird 32	G04-1	cj1429	89	B	86.9153	154	55	10031	0.005483	0	0
Bird 32	G04-1	cj1429	89	B	87.9729	2522	1374	10031	0.136975	0	0
Bird 32	G04-1	cj1429	89	B	89.1268	10648	5849	10031	0.583092	0	0
Bird 32	G04-1	cj1429	89	B	90.1846	4783	2629	10031	0.262088	0	0
Bird 32	G04-1	cj1429	89	B	91.3387	279	124	10031	0.0123617	0	0
Bird 34	G05-1	cj1429	89	B	86.9494	224	80	12135	0.0065925	0	0
Bird 34	G05-1	cj1429	89	B	88.0814	2608	1412	12135	0.116358	0	0
[truncated: 148 more rows]

## Sheet: Percentage ON comparisons
%ON state calculated from 'total sweeps'
	Bird 28	Bird 29	Bird 31	Bird 32	Bird 34	Bird 36	Bird 37	Bird 38	Bird 40	Bird 41	Bird 42	Bird 50	Bird 51	Bird 53	Bird 55	Bird 56	Bird 58
capA	0.137392	0.196955	0.211871	0.159881	0.0954198	0.450915	0.0273321	0.0611348	0.0778422	0.0966779	0.09	0.0537296	0.108333	0.0682031	0.216544	0.341546	0.100809
cj0031	0.227142	0.282526	0.348795	0.246287	0.268039	0.428571	0.390625	0.679165	0.835032	0.401165	0.251279	0.446598	0.274426	0.290621	0.235721	0.308515	0.465704
cj0045	0.0870389	0.0902369	0.110002	0.110627	0.096876	0.105827	0.297417	0.0687474	0.091399	0.101483	0.102091	0.153159	0.0851657	0.0810979	0.0922144	0.0824148	0.0810602
cj0046	0.124099	0.583789	0.193763	0.158245	0.133918	0.199665	0.239906	0.231948	0.125956	0.108137	0.141898	0.121463	0.117872	0.0957306	0.12864	0.317803	0.181978
cj0171	0.164495	0.0953522	0.159552	0.0969075	0.0795322	0.720353	0.0913457	0.0997937	0.493912	0.35142	0.0964385	0.0774799	0.434292	0.0834373	0.0759036	0.2123	0.14172
cj0275	0.902717	0.898232	0.903913	0.908054	0.91238	0.90843	0.914447	0.904562	0.91381	0.907128	0.90203	0.913538	0.899949	0.907653	0.934639	0.911399	0.904335
cj0565	0.710151	0.658197	0.670585	0.704687	0.698152	0.589226	0.613248	0.314003	0.334313	0.695362	0.707621	0.440327	0.309048	0.669426	0.3049	0.281346	0.424725
cj0617	0.626716	0.245213	0.0821256	0.074065	0.746553	0.397125	0.212628	0.763217	0.919839	0.76612	0.0999656	0.544634	0.125818	0.721279	0.265994	0.467413	0.0835396
cj0676	0.0806894	0.106895	0.0720642	0.081035	0.0984569	0.0872036	0.320622	0.183799	0.0900477	0.184842	0.110081	0.0816993	0.105815	0.073202	0.0817266	0.0732843	0.102825
cj0685	0.512228	0.154935	0.579849	0.477982	0.227547	0.825495	0.28747	0.825465	0.831612	0.384053	0.530351	0.818713	0.258745	0.818842	0.291891	0.558434	0.104043
cj1139	0.775307	0.764268	0.396784	0.710252	0.747972	0.315744	0.760084	0.210342	0.788417	0.190767	0.794668	0.135197	0.800123	0.788834	0.816641	0.753473	0.784825
cj1144	0.122026	0.129162	0.0916848	0.0901843	0.109338	0.139816	0.664721	0.0558714	0.595133	0.345678	0.0868165	0.11698	0.183281	0.0881495	0.0996287	0.130218	0.0991574
cj1295	0.891532	0.895318	0.889001	0.892685	0.874938	0.904804	0.911153	0.858284	0.622849	0.864721	0.874497	0.897492	0.888823	0.894475	0.882575	0.898517	0.904467
cj1296	0.819299	0.840504	0.78241	0.815623	0.746044	0.82612	0.82517	0.788487	0.0655316	0.769149	0.782692	0.80999	0.829456	0.702714	0.684834	0.749618	0.830814
cj1305	0.791632	0.106165	0.836417	0.584469	0.761587	0.146979	0.693789	0.605909	0.302373	0.812665	0.767459	0.499898	0.792923	0.827871	0.230861	0.539188	0.835387
cj1306	0.134946	0.822643	0.73232	0.102052	0.139965	0.308968	0.734373	0.205642	0.298488	0.785604	0.110839	0.677774	0.512321	0.143597	0.801835	0.804408	0.783313
cj1310	0	0	0	0	0	0	0	0	0	0	0	0	0	0	0	0	0
cj1318	0	0	0	0	0	0	0	0	0	0	0	0	0	0	0	0	0
cj1321	0	0	0	0	0	0	0	0	0	0	0	0	0	0	0	0	0
cj1325	0	0	0	0	0	0	0	0	0	0	0	0	0	0	0	0	0
cj1335	0	0	0	0	0	0	0	0	0	0	0	0	0	0	0	0	0
cj1342	0	0	0	0	0	0	0	0	0	0	0	0	0	0	0	0	0
cj1420	0	0	0	0	0	0	0	0	0	0	0	0	0	0	0	0	0
cj1421	0	0	0	0	0	0	0	0	0	0	0	0	0	0	0	0	0
cj1422	0	0	0	0	0	0	0	0	0	0	0	0	0	0	0	0	0
cj1426	0	0	0	0	0	0	0	0	0	0	0	0	0	0	0	0	0
cj1429	0	0	0	0	0	0	0	0	0	0	0	0	0	0	0	0	0
cj1437	0	0	0	0	0	0	0	0	0	0	0	0	0	0	0	0	0
%ON state calculated from 'total sweeps' (figures without embedded formulae)
	Bird 28	Bird 29	Bird 31	Bird 32	Bird 34	Bird 36	Bird 37	Bird 38	Bird 40	Bird 41	Bird 42	Bird 50	Bird 51	Bird 53	Bird 55	Bird 56	Bird 58
capA	0.137392	0.196955	0.211871	0.159881	0.0954198	0.450915	0.0273321	0.0611348	0.0778422	0.0966779	0.09	0.0537296	0.108333	0.0682031	0.216544	0.341546	0.100809
cj0031	0.227142	0.282526	0.348795	0.246287	0.268039	0.428571	0.390625	0.679165	0.835032	0.401165	0.251279	0.446598	0.274426	0.290621	0.235721	0.308515	0.465704
cj0045	0.0870389	0.0902369	0.110002	0.110627	0.096876	0.105827	0.297417	0.0687474	0.091399	0.101483	0.102091	0.153159	0.0851657	0.0810979	0.0922144	0.0824148	0.0810602
cj0046	0.124099	0.583789	0.193763	0.158245	0.133918	0.199665	0.239906	0.231948	0.125956	0.108137	0.141898	0.121463	0.117872	0.0957306	0.12864	0.317803	0.181978
cj0171	0.164495	0.0953522	0.159552	0.0969075	0.0795322	0.720353	0.0913457	0.0997937	0.493912	0.35142	0.0964385	0.0774799	0.434292	0.0834373	0.0759036	0.2123	0.14172
cj0275	0.902717	0.898232	0.903913	0.908054	0.91238	0.90843	0.914447	0.904562	0.91381	0.907128	0.90203	0.913538	0.899949	0.907653	0.934639	0.911399	0.904335
cj0565	0.710151	0.658197	0.670585	0.704687	0.698152	0.589226	0.613248	0.314003	0.334313	0.695362	0.707621	0.440327	0.309048	0.669426	0.3049	0.281346	0.424725
cj0617	0.626716	0.245213	0.0821256	0.074065	0.746553	0.397125	0.212628	0.763217	0.919839	0.76612	0.0999656	0.544634	0.125818	0.721279	0.265994	0.467413	0.0835396
cj0676	0.0806894	0.106895	0.0720642	0.081035	0.0984569	0.0872036	0.320622	0.183799	0.0900477	0.184842	0.110081	0.0816993	0.105815	0.073202	0.0817266	0.0732843	0.102825
cj0685	0.512228	0.154935	0.579849	0.477982	0.227547	0.825495	0.28747	0.825465	0.831612	0.384053	0.530351	0.818713	0.258745	0.818842	0.291891	0.558434	0.104043
cj1139	0.775307	0.764268	0.396784	0.710252	0.747972	0.315744	0.760084	0.210342	0.788417	0.190767	0.794668	0.135197	0.800123	0.788834	0.816641	0.753473	0.784825
cj1144	0.122026	0.129162	0.0916848	0.0901843	0.109338	0.139816	0.664721	0.0558714	0.595133	0.345678	0.0868165	0.11698	0.183281	0.0881495	0.0996287	0.130218	0.0991574
cj1295	0.891532	0.895318	0.889001	0.892685	0.874938	0.904804	0.911153	0.858284	0.622849	0.864721	0.874497	0.897492	0.888823	0.894475	0.882575	0.898517	0.904467
cj1296	0.819299	0.840504	0.78241	0.815623	0.746044	0.82612	0.82517	0.788487	0.0655316	0.769149	0.782692	0.80999	0.829456	0.702714	0.684834	0.749618	0.830814
cj1305	0.791632	0.106165	0.836417	0.584469	0.761587	0.146979	0.693789	0.605909	0.302373	0.812665	0.767459	0.499898	0.792923	0.827871	0.230861	0.539188	0.835387
cj1306	0.134946	0.822643	0.73232	0.102052	0.139965	0.308968	0.734373	0.205642	0.298488	0.785604	0.110839	0.677774	0.512321	0.143597	0.801835	0.804408	0.783313
cj1310	0.826016	0.80616	0.824715	0.780012	0.329467	0.816371	0.796466	0.797716	0.835682	0.80776	0.807433	0.802893	0.738829	0.820118	0.176284	0.82874	0.838742
cj1318	0.0747755	0.0623744	0.0754611	0.0603712	0.0613567	0.154308	0.0932494	0.064586	0.0692553	0.105546	0.0587025	0.0594501	0.0670281	0.0782855	0.0622676	0.105418	0.0705406
cj1321	0.720622	0.73225	0.65795	0.696429	0.371061	0.657377	0.696771	0.211412	0.272117	0.750024	0.727308	0.623733	0.429654	0.250071	0.377101	0.624839	0.758866
cj1325	0.406916	0.687106	0.819527	0.798486	0.846719	0.794542	0.707456	0.244008	0.247954	0.566153	0.21745	0.830672	0.795602	0.841554	0.860356	0.280951	0.265994
cj1335	0.591466	0.058457	0.261793	0.0681229	0.0809913	0.0855009	0.52424	0.0909769	0.0685697	0.199701	0.133311	0.0716743	0.0737815	0.45733	0.0742324	0.330285	0.0663701
cj1342	0.19144	0.195829	0.378088	0.224556	0.819083	0.19994	0.724943	0.823022	0.472997	0.606863	0.258193	0.20461	0.563711	0.197131	0.390511	0.726847	0.795861
cj1420	0.254561	0.356451	0.82435	0.652596	0.105863	0.21287	0.839772	0.831596	0.212661	0.556753	0.131148	0.732304	0.707515	0.158435	0.464372	0.78649	0.833951
cj1421	0.822205	0.843468	0.791141	0.442674	0.279044	0.242982	0.816588	0.290187	0.0431106	0.820728	0.64586	0.83573	0.636616	0.836212	0.814791	0.81434	0.834811
cj1422	0.885513	0.88075	0.126057	0.718939	0.903226	0.816358	0.522793	0.166822	0.939317	0.490729	0.799283	0.852609	0.879904	0.118963	0.926316	0.873239	0.0883347
cj1426	0.202805	0.391882	0.183971	0.268511	0.0460219	0.184883	0.101568	0.208849	0.165702	0.322103	0.313315	0.363748	0.781065	0.177778	0.256696	0.222571	0.757741
cj1429	0.755894	0.608361	0.809885	0.583092	0.835682	0.823127	0.819687	0.379595	0.179025	0.782004	0.822128	0.388424	0.0643515	0.767731	0.199629	0.760432	0.808529
cj1437	0.130966	0.731622	0.627835	0.700991	0.371671	0.683646	0.564488	0.724006	0.752632	0.727052	0.764396	0.749922	0.754914	0.716003	0.740634	0.748588	0.421598
%ON state calculated from single colonies (see separate file)
	Bird 28	Bird 29	Bird 31	Bird 32	Bird 34	Bird 36	Bird 37	Bird 38	Bird 40	Bird 41	Bird 42	Bird 50	Bird 51	Bird 53	Bird 55	Bird 56	Bird 58
capA	0	0	0	0	0	0.413793	0	0	0	0.0333333	0.0666667	0	0	0	0.0666667		0
cj0031	0.0666667	0.166667	0.366667	0.0333333	0.1	0.5	0.3	0.766667	1	0.366667	0.206897	0.3	0.157895	0.0666667	0.0666667		0.5625
cj0045	0.0689655	0.0666667	0.1	0.0333333	0.166667	0.1	0.482759	0.0666667	0.0666667	0	0.172414	0.05	0	0	0		0.125
cj0046	0.0666667	0.6	0.3	0.2	0.0666667	0.2	0.233333	0.3	0.1	0.0333333	0.178571	0.05	0.1	0	0		0.1875
cj0171	0.1	0	0.233333	0.0666667	0	0.9	0	0.0666667	0.433333	0.4	0	0	0.666667	0	0		0.125
cj0275	1	1	1	1	1	1	1	1	1	1	1	1	1	1	1		1
cj0565	0.966667	0.866667	0.793103	0.966667	0.866667	0.8	0.7	0.3	0.0357143	0.9	0.8	0.333333	0.166667	0.866667	0.142857		0.5625
cj0617	0.862069	0.0689655	0	0.133333	0.966667	0.233333	0.233333	0.9	0.5	0.896552	0.333333	0.666667	0.210526	0.933333	0.4		0.0625
cj0676	0	0.0333333	0	0.0333333	0.0333333	0.0666667	0.366667	0.172414	0	0.166667	0.266667	0.05	0	0	0.0666667		0.0625
cj0685	0.733333	0.166667	0.566667	0.566667	0.133333	0.933333	0.4	0.833333	0.966667	0.533333	0.666667	0.95	0.25	1	0.533333		0
cj1139	0.966667	1	0.333333	0.866667	0.966667	0.133333	0.966667	0.2	0.966667	0	1	0	1	1	1		1
cj1144	0.0333333	0.0333333	0.0666667	0.1	0.166667	0.1	0.866667	0.133333	0.586207	0.5	0.1	0.15	0.166667	0	0.0666667		0.125
cj1295	1	1	1	1	0.9	1	0.966667	0.8	0.62069	0.9	0.933333	1	1	1	1		1
cj1296	0.933333	1	0.966667	1	0.866667	0.966667	1	1	0.0666667	0.9	0.933333	0.95	1	0.866667	0.933333		1
cj1305	0.965517	0	0.966667	0.586207	0.933333	0.0333333	0.733333	0.566667	0.166667	1	0.733333	0.470588	1	0.933333	0		1
cj1306	0.166667	1	0.933333	0.0333333	0.2	0.266667	0.866667	0.433333	0.0666667	0.933333	0.166667	0.65	0.55	0.0666667	0.933333		1
cj1310	1	1	1	1	0.233333	0.966667	0.966667	0.9	1	1	1	0.9	0.95	0.933333	0		1
cj1318	0	0	0	0	0	0.1	0.0333333	0	0	0	0	0	0	0	0		0
cj1321	0.965517	0.9	0.724138	0.533333	0.433333	0.633333	0.8	0.133333	0.166667	0.966667	0.833333	0.764706	0.368421	0	0.333333		0.8125
cj1325	0.3	0.633333	0.931034	0.9	0.766667	0.8	0.8	0.2	0.166667	0.6	0.233333	0.95	0.9	0.933333	1		0.4
cj1335	0.766667	0	0.266667	0	0.0357143	0	0.833333	0	0	0.166667	0.233333	0	0.05	0.642857	0		0
cj1342	0	0	0.166667	0.2	1	0	0.896552	1	0.433333	0.633333	0.1	0	0.45	0	0.357143		1
cj1420	0	0.166667	1	0.666667	0	0.0333333	1	0.866667	0	0.533333	0.0333333	0.7	0.7	0.0666667	0.466667		1
cj1421	1	1	1	0.6	0.0333333	0.166667	0.966667	0.366667	0	1	0.724138	0.9	0.65	1	0.933333		1
cj1422	0.966667	0.966667	0	0.633333	1	0.833333	0.6	0.0333333	1	0.433333	0.833333	0.85	0.95	0	1		0
cj1426	0.0333333	0.233333	0.0666667	0.166667	0	0.0333333	0.0666667	0.0344828	0	0.551724	0.333333	0.2	1	0	0.2		1
cj1429	0.9	0.758621	1	0.733333	1	1	0.966667	0.466667	0	0.966667	1	0.5	0	1	0		1
cj1437	0.1	0.966667	0.766667	0.866667	0.3	0.866667	0.533333	0.8	1	0.9	0.833333	1	1	0.866667	1		0.5
																			Total
Min N	29	29	29	29	28	29	29	29	28	29	28	17	18	11	13		15		390
Difference ('Total' - single colonies)
	Bird 28	Bird 29	Bird 31	Bird 32	Bird 34	Bird 36	Bird 37	Bird 38	Bird 40	Bird 41	Bird 42	Bird 50	Bird 51	Bird 53	Bird 55	Bird 56	Bird 58	Average
capA	0.137392	0.196955	0.211871	0.159881	0.0954198	0.0371217	0.0273321	0.0611348	0.0778422	0.0633445	0.0233333	0.0537296	0.108333	0.0682031	0.149877		0.100809	0.0982862
cj0031	0.160475	0.11586	-0.0178718	0.212953	0.168039	-0.0714286	0.090625	-0.0875019	-0.164968	0.0344985	0.0443826	0.146598	0.116531	0.223954	0.169054		-0.096796	0.0652752
cj0045	0.0180734	0.0235702	0.0100021	0.0772937	-0.0697906	0.00582707	-0.185342	0.0020807	0.0247323	0.101483	-0.0703225	0.103159	0.0851657	0.0810979	0.0922144		-0.0439398	0.0159565
cj0046	0.0574324	-0.0162114	-0.106237	-0.0417552	0.0672516	-0.000335169	0.00657296	-0.0680516	0.0259556	0.0748034	-0.0366739	0.071463	0.0178715	0.0957306	0.12864		-0.00552165	0.0169335
cj0171	0.0644948	0.0953522	-0.0737813	0.0302408	0.0795322	-0.179647	0.0913457	0.0331271	0.0605784	-0.0485796	0.0964385	0.0774799	-0.232375	0.0834373	0.0759036		0.0167197	0.0168917
cj0275	-0.0972827	-0.101768	-0.0960873	-0.0919458	-0.0876201	-0.0915698	-0.0855533	-0.0954385	-0.0861899	-0.0928724	-0.0979705	-0.0864624	-0.100051	-0.0923468	-0.0653608		-0.095665	-0.0915116
cj0565	-0.256516	-0.208469	-0.122519	-0.26198	-0.168514	-0.210774	-0.0867517	0.014003	0.298599	-0.204638	-0.0923793	0.106993	0.142381	-0.19724	0.162043		-0.137775	-0.0764711
cj0617	-0.235353	0.176247	0.0821256	-0.0592683	-0.220114	0.163791	-0.0207051	-0.136783	0.419839	-0.130432	-0.233368	-0.122032	-0.0847081	-0.212054	-0.134006		0.0210396	-0.0453612
cj0676	0.0806894	0.073562	0.0720642	0.0477017	0.0651235	0.0205369	-0.0460444	0.0113848	0.0900477	0.0181752	-0.156586	0.0316993	0.105815	0.073202	0.0150599		0.0403245	0.0339223
cj0685	-0.221105	-0.0117317	0.0131825	-0.0886848	0.094214	-0.107839	-0.11253	-0.00786838	-0.135055	-0.14928	-0.136316	-0.131287	0.00874536	-0.181158	-0.241443		0.104043	-0.081507
cj1139	-0.19136	-0.235732	0.0634507	-0.156415	-0.218694	0.182411	-0.206583	0.0103416	-0.178249	0.190767	-0.205332	0.135197	-0.199877	-0.211166	-0.183359		-0.215175	-0.101236
cj1144	0.0886929	0.0958287	0.0250181	-0.00981568	-0.0573291	0.039816	-0.201946	-0.0774619	0.00892585	-0.154322	-0.0131835	-0.0330195	0.0166148	0.0881495	0.032962		-0.0258426	-0.011057
cj1295	-0.108468	-0.104682	-0.110999	-0.107315	-0.0250624	-0.0951963	-0.055514	0.0582844	0.00215905	-0.0352794	-0.0588367	-0.102508	-0.111177	-0.105525	-0.117425		-0.0955333	-0.0733173
cj1296	-0.114034	-0.159496	-0.184256	-0.184377	-0.120623	-0.140547	-0.17483	-0.211513	-0.00113503	-0.130851	-0.150641	-0.14001	-0.170544	-0.163952	-0.2485		-0.169186	-0.154031
cj1305	-0.173885	0.106165	-0.13025	-0.00173771	-0.171746	0.113646	-0.0395444	0.0392422	0.135707	-0.187335	0.0341261	0.0293099	-0.207077	-0.105463	0.230861		-0.164613	-0.0307871
cj1306	-0.0317206	-0.177357	-0.201013	0.0687183	-0.0600346	0.042301	-0.132294	-0.227692	0.231821	-0.14773	-0.0558272	0.0277737	-0.0376793	0.0769304	-0.131498		-0.216687	-0.0607492
cj1310	-1	-1	-1	-1	-0.233333	-0.966667	-0.966667	-0.9	-1	-1	-1	-0.9	-0.95	-0.933333	0		-1	-0.865625
cj1318	0	0	0	0	0	-0.1	-0.0333333	0	0	0	0	0	0	0	0		0	-0.00833333
cj1321	-0.965517	-0.9	-0.724138	-0.533333	-0.433333	-0.633333	-0.8	-0.133333	-0.166667	-0.966667	-0.833333	-0.764706	-0.368421	0	-0.333333		-0.8125	-0.585538
cj1325	-0.3	-0.633333	-0.931034	-0.9	-0.766667	-0.8	-0.8	-0.2	-0.166667	-0.6	-0.233333	-0.95	-0.9	-0.933333	-1		-0.4	-0.657148
cj1335	-0.766667	0	-0.266667	0	-0.0357143	0	-0.833333	0	0	-0.166667	-0.233333	0	-0.05	-0.642857	0		0	-0.187202
cj1342	0	0	-0.166667	-0.2	-1	0	-0.896552	-1	-0.433333	-0.633333	-0.1	0	-0.45	0	-0.357143		-1	-0.389814
cj1420	0	-0.166667	-1	-0.666667	0	-0.0333333	-1	-0.866667	0	-0.533333	-0.0333333	-0.7	-0.7	-0.0666667	-0.466667		-1	-0.452083
cj1421	-1	-1	-1	-0.6	-0.0333333	-0.166667	-0.966667	-0.366667	0	-1	-0.724138	-0.9	-0.65	-1	-0.933333		-1	-0.7088
cj1422	-0.966667	-0.966667	0	-0.633333	-1	-0.833333	-0.6	-0.0333333	-1	-0.433333	-0.833333	-0.85	-0.95	0	-1		0	-0.63125
cj1426	-0.0333333	-0.233333	-0.0666667	-0.166667	0	-0.0333333	-0.0666667	-0.0344828	0	-0.551724	-0.333333	-0.2	-1	0	-0.2		-1	-0.244971
cj1429	-0.9	-0.758621	-1	-0.733333	-1	-1	-0.966667	-0.466667	0	-0.966667	-1	-0.5	0	-1	0		-1	-0.705747
cj1437	-0.1	-0.966667	-0.766667	-0.866667	-0.3	-0.866667	-0.533333	-0.8	-1	-0.9	-0.833333	-1	-1	-0.866667	-1		-0.5	-0.76875
Average	-0.244809	-0.241328	-0.267398	-0.239518	-0.194012	-0.204472	-0.342678	-0.195852	-0.105573	-0.305356	-0.259522	-0.235594	-0.270016	-0.211466	-0.191266		-0.310582	-0.238715
St dev	0.38617	0.403845	0.398467	0.34936	0.339855	0.360006	0.392595	0.315779	0.353433	0.379214	0.342082	0.394638	0.389129	0.383669	0.370832		0.412347
