# Supplementary material for: High Throughput Method for Analysis of Repeat Number for 28 Phase Variable Loci of Campylobacter jejuni Strain NCTC11168
Source: PLoS One. 2016 Jul 28;11(7):e0159634. doi: 10.1371/journal.pone.0159634 (PMC4965091; doi:10.1371/journal.pone.0159634)
Supplement: S2 File — (XLSX) [file pone.0159634.s003.xlsx]

## Sheet: FragmentAnalysisSingleColonies
Sample.Name	Gene	Peak	Colour	Size	Height	Area.in.BP	SumArea	Proportion	Percentage	ON tract	Size-Peak	Tract
A01	capA	456.8	B	455.959	2286	1291	11803	0.109379	0.109379	10	-0.8412	9.1588	9
A01	capA	456.8	B	456.906	14903	9626	11803	0.815555	0.815555	10	0.1058	10.1058	10
A01	capA	456.8	B	457.856	1619	886	11803	0.0750657	0.0750657	10	1.0558	11.0558	11
A02	capA	456.8	B	455.957	684	332	10427	0.0318404	0.0318404	10	-0.8435	9.1565	9
A02	capA	456.8	B	456.903	4883	3098	10427	0.297113	0.297113	10	0.1033	10.1033	10
A02	capA	456.8	B	457.853	9473	6036	10427	0.578882	0.578882	10	1.053	11.053	11
A02	capA	456.8	B	458.806	1710	961	10427	0.0921646	0.0921646	10	2.0058	12.0058	12
A03	capA	456.8	B	455.938	665	324	10983	0.0295001	0.0295001	10	-0.8617	9.1383	9
A03	capA	456.8	B	456.895	4730	2803	10983	0.255213	0.255213	10	0.0954	10.0954	10
A03	capA	456.8	B	457.856	10549	6894	10983	0.627697	0.627697	10	1.0555	11.0555	11
A03	capA	456.8	B	458.819	1746	962	10983	0.0875899	0.0875899	10	2.0186	12.0186	12
A04	capA	456.8	B	455.938	701	315	11262	0.0279702	0.0279702	10	-0.8617	9.1383	9
A04	capA	456.8	B	456.895	4803	2833	11262	0.251554	0.251554	10	0.0954	10.0954	10
A04	capA	456.8	B	457.856	10780	7079	11262	0.628574	0.628574	10	1.0555	11.0555	11
A04	capA	456.8	B	458.819	1825	1035	11262	0.091902	0.091902	10	2.0186	12.0186	12
A05	capA	456.8	B	455.992	2253	1316	11932	0.110292	0.110292	10	-0.8082	9.1918	9
A05	capA	456.8	B	456.857	15703	9738	11932	0.816125	0.816125	10	0.0573	10.0573	10
A05	capA	456.8	B	457.812	1580	878	11932	0.0735836	0.0735836	10	1.0122	11.0122	11
A06	capA	456.8	B	456.01	453	221	7345	0.0300885	0.0300885	10	-0.7904	9.2096	9
A06	capA	456.8	B	456.964	2761	1654	7345	0.225187	0.225187	10	0.1645	10.1645	10
A06	capA	456.8	B	457.835	7637	4797	7345	0.653097	0.653097	10	1.0352	11.0352	11
A06	capA	456.8	B	458.796	1263	673	7345	0.091627	0.091627	10	1.9958	11.9958	12
A07	capA	456.8	B	455.99	501	220	9479	0.0232092	0.0232092	10	-0.8105	9.1895	9
A07	capA	456.8	B	456.855	3643	2074	9479	0.218799	0.218799	10	0.0548	10.0548	10
A07	capA	456.8	B	457.809	9391	5710	9479	0.602384	0.602384	10	1.0094	11.0094	11
A07	capA	456.8	B	458.767	2590	1430	9479	0.15086	0.15086	10	1.9671	11.9671	12
A07	capA	456.8	B	459.728	132	45	9479	0.00474734	0.00474734	10	2.9278	12.9278	13
A08	capA	456.8	B	455.024	297	137	9838	0.0139256	0.0139256	10	-1.7762	8.2238	8
A08	capA	456.8	B	455.884	2033	1185	9838	0.120451	0.120451	10	-0.9162	9.0838	9
A08	capA	456.8	B	456.833	13229	7769	9838	0.789693	0.789693	10	0.0328	10.0328	10
A08	capA	456.8	B	457.785	1444	747	9838	0.0759301	0.0759301	10	0.985	10.985	11
A09	capA	456.8	B	456.903	847	433	10596	0.0408645	0.0408645	10	0.1033	10.1033	10
A09	capA	456.8	B	457.853	4342	2538	10596	0.239524	0.239524	10	1.053	11.053	11
A09	capA	456.8	B	458.806	10936	6657	10596	0.628256	0.628256	10	2.0058	12.0058	12
A09	capA	456.8	B	459.762	1771	968	10596	0.0913552	0.0913552	10	2.9617	12.9617	13
A10	capA	456.8	B	455.957	1778	935	13189	0.0708924	0.0708924	10	-0.8435	9.1565	9
A10	capA	456.8	B	456.903	11883	7291	13189	0.552809	0.552809	10	0.1033	10.1033	10
A10	capA	456.8	B	457.853	7285	4459	13189	0.338085	0.338085	10	1.053	11.053	11
A10	capA	456.8	B	458.719	968	504	13189	0.0382137	0.0382137	10	1.919	11.919	12
A11	capA	456.8	B	456.026	728	336	10933	0.0307326	0.0307326	10	-0.774	9.226	9
A11	capA	456.8	B	456.873	4837	2837	10933	0.25949	0.25949	10	0.0726	10.0726	10
A11	capA	456.8	B	457.807	10494	6599	10933	0.603585	0.603585	10	1.0067	11.0067	11
A11	capA	456.8	B	458.744	2181	1161	10933	0.106192	0.106192	10	1.9438	11.9438	12
A12	capA	456.8	B	455.942	1885	1074	10317	0.1041	0.1041	10	-0.8585	9.1415	9
A12	capA	456.8	B	456.873	12359	7562	10317	0.732965	0.732965	10	0.0726	10.0726	10
A12	capA	456.8	B	457.807	2653	1579	10317	0.153048	0.153048	10	1.0067	11.0067	11
A12	capA	456.8	B	458.744	243	102	10317	0.00988659	0.00988659	10	1.9438	11.9438	12
B01	capA	456.8	B	455.959	1680	937	8346	0.112269	0.112269	10	-0.8412	9.1588	9
B01	capA	456.8	B	456.906	10459	6767	8346	0.810808	0.810808	10	0.1058	10.1058	10
B01	capA	456.8	B	457.856	1183	642	8346	0.0769231	0.0769231	10	1.0558	11.0558	11
B02	capA	456.8	B	456.011	658	337	9337	0.036093	0.036093	10	-0.7887	9.2113	9
B02	capA	456.8	B	456.879	4744	2865	9337	0.306844	0.306844	10	0.0791	10.0791	10
B02	capA	456.8	B	457.836	7982	5332	9337	0.571061	0.571061	10	1.0364	11.0364	11
B02	capA	456.8	B	458.797	1498	803	9337	0.0860019	0.0860019	10	1.9966	11.9966	12
B03	capA	456.8	B	456.896	3801	2243	9650	0.232435	0.232435	10	0.0963	10.0963	10
B03	capA	456.8	B	457.769	10048	6510	9650	0.674611	0.674611	10	0.9695	10.9695	11
B03	capA	456.8	B	458.821	1517	897	9650	0.0929534	0.0929534	10	2.0207	12.0207	12
B04	capA	456.8	B	455.972	1787	1010	8490	0.118963	0.118963	10	-0.8279	9.1721	9
B04	capA	456.8	B	456.847	10536	6755	8490	0.795642	0.795642	10	0.0472	10.0472	10
B04	capA	456.8	B	457.813	1291	725	8490	0.0853946	0.0853946	10	1.0129	11.0129	11
B05	capA	456.8	B	456.008	720	347	11857	0.0292654	0.0292654	10	-0.7922	9.2078	9
B05	capA	456.8	B	456.876	4849	2884	11857	0.243232	0.243232	10	0.0759	10.0759	10
B05	capA	456.8	B	457.834	12026	7631	11857	0.643586	0.643586	10	1.0338	11.0338	11
B05	capA	456.8	B	458.795	1908	995	11857	0.0839167	0.0839167	10	1.9948	11.9948	12
B06	capA	456.8	B	455.958	696	364	9728	0.0374178	0.0374178	10	-0.8417	9.1583	9
B06	capA	456.8	B	456.918	4824	2864	9728	0.294408	0.294408	10	0.1185	10.1185	10
B06	capA	456.8	B	457.882	9008	5647	9728	0.580489	0.580489	10	1.0816	11.0816	11
B06	capA	456.8	B	458.848	1515	853	9728	0.087685	0.087685	10	2.0476	12.0476	12
B07	capA	456.8	B	456.046	429	191	7214	0.0264763	0.0264763	10	-0.754	9.246	9
B07	capA	456.8	B	456.919	2766	1645	7214	0.228029	0.228029	10	0.1194	10.1194	10
B07	capA	456.8	B	457.883	7711	4720	7214	0.654283	0.654283	10	1.0831	11.0831	11
B07	capA	456.8	B	458.85	1244	658	7214	0.0912115	0.0912115	10	2.0498	12.0498	12
B08	capA	456.8	B	456.064	444	209	7953	0.0262794	0.0262794	10	-0.7359	9.2641	9
B08	capA	456.8	B	456.94	2959	1657	7953	0.208349	0.208349	10	0.1401	10.1401	10
B08	capA	456.8	B	457.906	8507	5321	7953	0.669056	0.669056	10	1.1065	11.1065	11
B08	capA	456.8	B	458.876	1288	766	7953	0.0963159	0.0963159	10	2.076	12.076	12
B09	capA	456.8	B	455.974	2406	1351	11262	0.119961	0.119961	10	-0.8259	9.1741	9
B09	capA	456.8	B	456.837	14205	8962	11262	0.795773	0.795773	10	0.0371	10.0371	10
B09	capA	456.8	B	457.876	1660	949	11262	0.0842657	0.0842657	10	1.076	11.076	11
B10	capA	456.8	B	454.084	135	48	12632	0.00379987	0.00379987	10	-2.7159	7.2841	7
B10	capA	456.8	B	455.974	2415	1371	12632	0.108534	0.108534	10	-0.8259	9.1741	9
B10	capA	456.8	B	456.837	16599	10400	12632	0.823306	0.823306	10	0.0371	10.0371	10
B10	capA	456.8	B	457.876	1597	813	12632	0.0643604	0.0643604	10	1.076	11.076	11
B11	capA	456.8	B	455.972	706	332	12019	0.0276229	0.0276229	10	-0.8283	9.1717	9
B11	capA	456.8	B	456.908	4500	2712	12019	0.225643	0.225643	10	0.1075	10.1075	10
B11	capA	456.8	B	457.761	12812	7885	12019	0.656045	0.656045	10	0.9609	10.9609	11
B11	capA	456.8	B	458.788	1998	1090	12019	0.0906897	0.0906897	10	1.9882	11.9882	12
B12	capA	456.8	B	456.908	911	473	10637	0.0444674	0.0444674	10	0.1075	10.1075	10
B12	capA	456.8	B	457.846	4384	2524	10637	0.237285	0.237285	10	1.0464	11.0464	11
B12	capA	456.8	B	458.788	10230	6678	10637	0.627809	0.627809	10	1.9882	11.9882	12
B12	capA	456.8	B	459.733	1723	962	10637	0.090439	0.090439	10	2.9331	12.9331	13
C01	capA	456.8	B	455.994	1908	1110	9468	0.117237	0.117237	10	-0.8059	9.1941	9
C01	capA	456.8	B	456.947	11674	7644	9468	0.807351	0.807351	10	0.1466	10.1466	10
C01	capA	456.8	B	457.815	1386	714	9468	0.0754119	0.0754119	10	1.015	11.015	11
C02	capA	456.8	B	456.01	1870	1101	9909	0.111111	0.111111	10	-0.7904	9.2096	9
C02	capA	456.8	B	456.878	12531	8145	9909	0.82198	0.82198	10	0.0776	10.0776	10
C02	capA	456.8	B	457.835	1295	663	9909	0.0669089	0.0669089	10	1.0352	11.0352	11
C03	capA	456.8	B	456.03	591	285	9660	0.0295031	0.0295031	10	-0.7702	9.2298	9
C03	capA	456.8	B	456.901	3985	2491	9660	0.257867	0.257867	10	0.1005	10.1005	10
C03	capA	456.8	B	457.861	9304	6016	9660	0.622774	0.622774	10	1.0611	11.0611	11
C03	capA	456.8	B	458.825	1536	868	9660	0.0898551	0.0898551	10	2.0247	12.0247	12
C04	capA	456.8	B	455.937	2179	1241	10386	0.119488	0.119488	10	-0.8635	9.1365	9
C04	capA	456.8	B	456.807	12724	8210	10386	0.790487	0.790487	10	0.0066	10.0066	10
C04	capA	456.8	B	457.767	1618	935	10386	0.090025	0.090025	10	0.9667	10.9667	11
C05	capA	456.8	B	455.923	1624	912	7874	0.115824	0.115824	10	-0.8771	9.1229	9
C05	capA	456.8	B	456.892	9831	6349	7874	0.806325	0.806325	10	0.0918	10.0918	10
C05	capA	456.8	B	457.775	1144	613	7874	0.0778512	0.0778512	10	0.9754	10.9754	11
C06	capA	456.8	B	456.933	667	322	8057	0.0399652	0.0399652	10	0.1335	10.1335	10
C06	capA	456.8	B	457.822	3143	1963	8057	0.243639	0.243639	10	1.0222	11.0222	11
C06	capA	456.8	B	458.803	8003	5117	8057	0.6351	0.6351	10	2.0027	12.0027	12
C06	capA	456.8	B	459.786	1248	655	8057	0.0812958	0.0812958	10	2.9865	12.9865	13
C07	capA	456.8	B	455.958	935	435	12332	0.0352741	0.0352741	10	-0.8417	9.1583	9
C07	capA	456.8	B	456.918	6442	3952	12332	0.320467	0.320467	10	0.1185	10.1185	10
C07	capA	456.8	B	457.794	10724	6794	12332	0.550924	0.550924	10	0.9939	10.9939	11
C07	capA	456.8	B	458.848	2118	1151	12332	0.0933344	0.0933344	10	2.0476	12.0476	12
C08	capA	456.8	B	455.974	852	396	12228	0.0323847	0.0323847	10	-0.8256	9.1744	9
C08	capA	456.8	B	456.938	6085	3812	12228	0.311744	0.311744	10	0.1375	10.1375	10
C08	capA	456.8	B	457.816	11155	6946	12228	0.568041	0.568041	10	1.0157	11.0157	11
C08	capA	456.8	B	458.785	1991	1074	12228	0.0878312	0.0878312	10	1.9847	11.9847	12
C09	capA	456.8	B	455.974	581	236	12003	0.0196618	0.0196618	10	-0.8255	9.1745	9
C09	capA	456.8	B	456.924	4567	2572	12003	0.21428	0.21428	10	0.1244	10.1244	10
C09	capA	456.8	B	457.877	11332	7028	12003	0.58552	0.58552	10	1.0774	11.0774	11
C09	capA	456.8	B	458.746	3547	2047	12003	0.170541	0.170541	10	1.9464	11.9464	12
C09	capA	456.8	B	459.705	287	120	12003	0.0099975	0.0099975	10	2.9054	12.9054	13
C10	capA	456.8	B	455.974	2714	1517	15484	0.0979721	0.0979721	10	-0.8255	9.1745	9
C10	capA	456.8	B	456.924	21040	12957	15484	0.836799	0.836799	10	0.1244	10.1244	10
C10	capA	456.8	B	457.877	1870	1010	15484	0.0652286	0.0652286	10	1.0774	11.0774	11
C11	capA	456.8	B	456.845	6755	4196	12915	0.324894	0.324894	10	0.0447	10.0447	10
C11	capA	456.8	B	457.786	11998	7550	12915	0.584592	0.584592	10	0.9861	10.9861	11
C11	capA	456.8	B	458.731	2176	1169	12915	0.0905149	0.0905149	10	1.9306	11.9306	12
C12	capA	456.8	B	456.03	781	376	11875	0.0316632	0.0316632	10	-0.7696	9.2304	9
C12	capA	456.8	B	456.889	5581	3314	11875	0.279074	0.279074	10	0.0887	10.0887	10
C12	capA	456.8	B	457.836	10834	7011	11875	0.5904	0.5904	10	1.0355	11.0355	11
C12	capA	456.8	B	458.785	2156	1174	11875	0.0988632	0.0988632	10	1.985	11.985	12
D01	capA	456.8	B	455.978	619	299	9992	0.0299239	0.0299239	10	-0.8219	9.1781	9
D01	capA	456.8	B	456.928	4778	2975	9992	0.297738	0.297738	10	0.1277	10.1277	10
D01	capA	456.8	B	457.88	8781	5665	9992	0.566954	0.566954	10	1.0801	11.0801	11
D01	capA	456.8	B	458.835	1834	1053	9992	0.105384	0.105384	10	2.0354	12.0354	12
D02	capA	456.8	B	455.954	585	296	8632	0.034291	0.034291	10	-0.8457	9.1543	9
D02	capA	456.8	B	456.815	4517	2847	8632	0.329819	0.329819	10	0.0146	10.0146	10
D02	capA	456.8	B	457.764	7340	4700	8632	0.544486	0.544486	10	0.9638	10.9638	11
D02	capA	456.8	B	458.716	1469	789	8632	0.0914041	0.0914041	10	1.916	11.916	12
D03	capA	456.8	B	456.898	5008	3140	10827	0.290016	0.290016	10	0.098	10.098	10
D03	capA	456.8	B	457.858	10275	6720	10827	0.620671	0.620671	10	1.0583	11.0583	11
D03	capA	456.8	B	458.822	1782	967	10827	0.0893138	0.0893138	10	2.0217	12.0217	12
D04	capA	456.8	B	455.958	680	318	12035	0.0264229	0.0264229	10	-0.8417	9.1583	9
D04	capA	456.8	B	456.918	4919	2964	12035	0.246282	0.246282	10	0.1185	10.1185	10
D04	capA	456.8	B	457.882	11577	7735	12035	0.642709	0.642709	10	1.0816	11.0816	11
D04	capA	456.8	B	458.848	1739	1018	12035	0.0845866	0.0845866	10	2.0476	12.0476	12
D05	capA	456.8	B	455.939	1109	528	11734	0.0449974	0.0449974	10	-0.8612	9.1388	9
D05	capA	456.8	B	456.896	9529	5906	11734	0.503324	0.503324	10	0.0963	10.0963	10
D05	capA	456.8	B	457.769	6952	4479	11734	0.381711	0.381711	10	0.9695	10.9695	11
D05	capA	456.8	B	458.821	1453	821	11734	0.0699676	0.0699676	10	2.0207	12.0207	12
D06	capA	456.8	B	455.972	867	412	12872	0.0320075	0.0320075	10	-0.8279	9.1721	9
D06	capA	456.8	B	456.847	6085	3657	12872	0.284105	0.284105	10	0.0472	10.0472	10
D06	capA	456.8	B	457.813	11934	7707	12872	0.598741	0.598741	10	1.0129	11.0129	11
D06	capA	456.8	B	458.782	2024	1096	12872	0.0851461	0.0851461	10	1.9816	11.9816	12
D07	capA	456.8	B	456.027	926	472	10741	0.0439438	0.0439438	10	-0.7725	9.2275	9
D07	capA	456.8	B	456.898	6314	3847	10741	0.35816	0.35816	10	0.098	10.098	10
D07	capA	456.8	B	457.858	8742	5474	10741	0.509636	0.509636	10	1.0583	11.0583	11
D07	capA	456.8	B	458.822	1709	948	10741	0.0882599	0.0882599	10	2.0217	12.0217	12
D08	capA	456.8	B	456.008	731	368	9868	0.0372923	0.0372923	10	-0.7922	9.2078	9
D08	capA	456.8	B	456.876	5459	3149	9868	0.319112	0.319112	10	0.0759	10.0759	10
D08	capA	456.8	B	457.834	8655	5433	9868	0.550567	0.550567	10	1.0338	11.0338	11
D08	capA	456.8	B	458.795	1671	918	9868	0.093028	0.093028	10	1.9948	11.9948	12
D09	capA	456.8	B	454.171	104	36	10830	0.0033241	0.0033241	10	-2.6286	7.3714	7
D09	capA	456.8	B	456.926	5548	3295	10830	0.304247	0.304247	10	0.1261	10.1261	10
D09	capA	456.8	B	457.879	10501	6425	10830	0.593259	0.593259	10	1.0788	11.0788	11
D09	capA	456.8	B	458.834	1903	1074	10830	0.099169	0.099169	10	2.0345	12.0345	12
D10	capA	456.8	B	455.976	665	340	11105	0.0306168	0.0306168	10	-0.8236	9.1764	9
D10	capA	456.8	B	456.926	4930	2839	11105	0.255651	0.255651	10	0.1261	10.1261	10
D10	capA	456.8	B	457.879	11349	7023	11105	0.632418	0.632418	10	1.0788	11.0788	11
D10	capA	456.8	B	458.834	1709	903	11105	0.0813147	0.0813147	10	2.0345	12.0345	12
D11	capA	456.8	B	455.941	1545	757	11591	0.0653093	0.0653093	10	-0.8592	9.1408	9
D11	capA	456.8	B	456.885	10831	6908	11591	0.59598	0.59598	10	0.0847	10.0847	10
D11	capA	456.8	B	457.832	5830	3439	11591	0.296696	0.296696	10	1.0315	11.0315	11
D11	capA	456.8	B	458.781	893	487	11591	0.0420154	0.0420154	10	1.9812	11.9812	12
D12	capA	456.8	B	455.992	811	393	11053	0.035556	0.035556	10	-0.8082	9.1918	9
D12	capA	456.8	B	456.846	5914	3643	11053	0.329594	0.329594	10	0.0455	10.0455	10
D12	capA	456.8	B	457.787	9746	6117	11053	0.553424	0.553424	10	0.9874	10.9874	11
D12	capA	456.8	B	458.732	1644	900	11053	0.0814259	0.0814259	10	1.9324	11.9324	12
E01	capA	456.8	B	456.795	4706	3117	9189	0.33921	0.33921	10	-0.0054	9.9946	10
E01	capA	456.8	B	457.741	8334	5295	9189	0.576232	0.576232	10	0.9411	10.9411	11
E01	capA	456.8	B	458.691	1400	777	9189	0.0845576	0.0845576	10	1.8907	11.8907	12
E02	capA	456.8	B	455.958	589	286	7676	0.037259	0.037259	10	-0.8417	9.1583	9
E02	capA	456.8	B	456.905	4087	2576	7676	0.335591	0.335591	10	0.1049	10.1049	10
E02	capA	456.8	B	457.854	6312	4155	7676	0.541298	0.541298	10	1.0544	11.0544	11
E02	capA	456.8	B	458.807	1180	659	7676	0.085852	0.085852	10	2.0067	12.0067	12
E03	capA	456.8	B	456.856	9334	5792	10650	0.54385	0.54385	10	0.0556	10.0556	10
E03	capA	456.8	B	457.811	3552	2090	10650	0.196244	0.196244	10	1.0107	11.0107	11
E03	capA	456.8	B	458.769	4470	2665	10650	0.250235	0.250235	10	1.969	11.969	12
E03	capA	456.8	B	459.731	297	103	10650	0.00967136	0.00967136	10	2.9305	12.9305	13
E04	capA	456.8	B	455.99	1288	654	12073	0.0541705	0.0541705	10	-0.81	9.19	9
E04	capA	456.8	B	456.856	11006	7010	12073	0.580634	0.580634	10	0.0556	10.0556	10
E04	capA	456.8	B	457.811	5173	3231	12073	0.267622	0.267622	10	1.0107	11.0107	11
E04	capA	456.8	B	458.769	2061	1178	12073	0.0975731	0.0975731	10	1.969	11.969	12
E05	capA	456.8	B	455.994	734	341	13108	0.0260146	0.0260146	10	-0.806	9.194	9
E05	capA	456.8	B	456.872	5270	3209	13108	0.244812	0.244812	10	0.0718	10.0718	10
E05	capA	456.8	B	457.84	13126	8417	13108	0.642127	0.642127	10	1.0402	11.0402	11
E05	capA	456.8	B	458.812	2060	1105	13108	0.0842997	0.0842997	10	2.0115	12.0115	12
E06	capA	456.8	B	455.972	675	321	9875	0.0325063	0.0325063	10	-0.8279	9.1721	9
E06	capA	456.8	B	456.935	4639	2811	9875	0.284658	0.284658	10	0.1349	10.1349	10
E06	capA	456.8	B	457.813	8983	5863	9875	0.593722	0.593722	10	1.0129	11.0129	11
E06	capA	456.8	B	458.782	1650	880	9875	0.0891139	0.0891139	10	1.9816	11.9816	12
E07	capA	456.8	B	456.005	696	321	11647	0.0275607	0.0275607	10	-0.7945	9.2055	9
E07	capA	456.8	B	456.873	5162	3056	11647	0.262385	0.262385	10	0.0733	10.0733	10
E07	capA	456.8	B	457.831	11574	7118	11647	0.611145	0.611145	10	1.031	11.031	11
E07	capA	456.8	B	458.792	1961	1123	11647	0.0964197	0.0964197	10	1.9917	11.9917	12
E08	capA	456.8	B	455.937	709	319	11244	0.0283707	0.0283707	10	-0.8635	9.1365	9
E08	capA	456.8	B	456.894	5404	3297	11244	0.293223	0.293223	10	0.0938	10.0938	10
E08	capA	456.8	B	457.854	10670	6707	11244	0.596496	0.596496	10	1.0541	11.0541	11
E08	capA	456.8	B	458.73	1626	921	11244	0.0819104	0.0819104	10	1.9299	11.9299	12
E09	capA	456.8	B	455.99	666	309	11858	0.0260584	0.0260584	10	-0.81	9.19	9
E09	capA	456.8	B	456.856	4919	2985	11858	0.251729	0.251729	10	0.0556	10.0556	10
E09	capA	456.8	B	457.811	11971	7580	11858	0.639231	0.639231	10	1.0107	11.0107	11
E09	capA	456.8	B	458.769	1761	984	11858	0.082982	0.082982	10	1.969	11.969	12
E10	capA	456.8	B	455.992	962	466	11628	0.0400757	0.0400757	10	-0.8077	9.1923	9
E10	capA	456.8	B	456.945	6820	4217	11628	0.362659	0.362659	10	0.1449	10.1449	10
E10	capA	456.8	B	457.814	9635	6132	11628	0.527348	0.527348	10	1.0136	11.0136	11
E10	capA	456.8	B	458.859	1473	813	11628	0.0699174	0.0699174	10	2.0594	12.0594	12
E11	capA	456.8	B	456.028	688	329	10691	0.0307735	0.0307735	10	-0.7718	9.2282	9
E11	capA	456.8	B	456.886	5455	3178	10691	0.297259	0.297259	10	0.0862	10.0862	10
E11	capA	456.8	B	457.833	9372	5833	10691	0.545599	0.545599	10	1.0327	11.0327	11
E11	capA	456.8	B	458.782	2326	1351	10691	0.126368	0.126368	10	1.982	11.982	12
E12	capA	456.8	B	456.955	4559	2875	10399	0.276469	0.276469	10	0.1555	10.1555	10
E12	capA	456.8	B	457.9	10543	6541	10399	0.629003	0.629003	10	1.1003	11.1003	11
E12	capA	456.8	B	458.848	1692	983	10399	0.0945283	0.0945283	10	2.0481	12.0481	12
F01	capA	456.8	B	455.961	1523	817	9457	0.086391	0.086391	10	-0.8394	9.1606	9
F01	capA	456.8	B	456.907	9610	6143	9457	0.649572	0.649572	10	0.1074	10.1074	10
F01	capA	456.8	B	457.857	3692	2350	9457	0.248493	0.248493	10	1.0571	11.0571	11
F01	capA	456.8	B	458.81	328	147	9457	0.015544	0.015544	10	2.0098	12.0098	12
F02	capA	456.8	B	456.025	656	333	9683	0.0343902	0.0343902	10	-0.7753	9.2247	9
F02	capA	456.8	B	456.883	4358	2677	9683	0.276464	0.276464	10	0.0831	10.0831	10
F02	capA	456.8	B	457.83	9150	5952	9683	0.614686	0.614686	10	1.0301	11.0301	11
F02	capA	456.8	B	458.78	1305	721	9683	0.0744604	0.0744604	10	1.9802	11.9802	12
F03	capA	456.8	B	456.967	787	395	9370	0.0421558	0.0421558	10	0.1671	10.1671	10
F03	capA	456.8	B	457.925	3727	2296	9370	0.245037	0.245037	10	1.1252	11.1252	11
F03	capA	456.8	B	458.799	8884	5883	9370	0.627855	0.627855	10	1.9989	11.9989	12
F03	capA	456.8	B	459.763	1454	796	9370	0.084952	0.084952	10	2.9627	12.9627	13
F04	capA	456.8	B	455.956	426	201	8868	0.0226658	0.0226658	10	-0.844	9.156	9
F04	capA	456.8	B	456.916	2948	1801	8868	0.20309	0.20309	10	0.1159	10.1159	10
F04	capA	456.8	B	457.791	9422	6081	8868	0.685724	0.685724	10	0.9911	10.9911	11
F04	capA	456.8	B	458.757	1405	785	8868	0.0885205	0.0885205	10	1.9566	11.9566	12
F05	capA	456.8	B	456.983	786	390	8863	0.0440032	0.0440032	10	0.1835	10.1835	10
F05	capA	456.8	B	457.857	3599	2077	8863	0.234345	0.234345	10	1.057	11.057	11
F05	capA	456.8	B	458.821	8730	5614	8863	0.63342	0.63342	10	2.0207	12.0207	12
F05	capA	456.8	B	459.788	1394	782	8863	0.088232	0.088232	10	2.9876	12.9876	13
F06	capA	456.8	B	456.917	634	326	7210	0.045215	0.045215	10	0.1169	10.1169	10
F06	capA	456.8	B	457.88	2960	1757	7210	0.243689	0.243689	10	1.0803	11.0803	11
F06	capA	456.8	B	458.759	7004	4494	7210	0.623301	0.623301	10	1.9588	11.9588	12
F06	capA	456.8	B	459.728	1180	633	7210	0.0877947	0.0877947	10	2.9281	12.9281	13
F07	capA	456.8	B	455.938	645	300	9565	0.0313643	0.0313643	10	-0.8617	9.1383	9
F07	capA	456.8	B	456.895	4098	2571	9565	0.268792	0.268792	10	0.0954	10.0954	10
F07	capA	456.8	B	457.856	9663	5954	9565	0.622478	0.622478	10	1.0555	11.0555	11
F07	capA	456.8	B	458.819	1289	740	9565	0.0773654	0.0773654	10	2.0186	12.0186	12
F08	capA	456.8	B	456.027	552	272	10382	0.0261992	0.0261992	10	-0.7725	9.2275	9
F08	capA	456.8	B	456.985	3763	2262	10382	0.217877	0.217877	10	0.1852	10.1852	10
F08	capA	456.8	B	457.858	10751	6852	10382	0.659988	0.659988	10	1.0583	11.0583	11
F08	capA	456.8	B	458.822	1814	996	10382	0.0959353	0.0959353	10	2.0217	12.0217	12
F09	capA	456.8	B	455.903	364	181	6876	0.0263234	0.0263234	10	-0.8968	9.1032	9
F09	capA	456.8	B	456.855	2359	1362	6876	0.19808	0.19808	10	0.0548	10.0548	10
F09	capA	456.8	B	457.809	7220	4713	6876	0.685428	0.685428	10	1.0094	11.0094	11
F09	capA	456.8	B	458.767	1151	620	6876	0.0901687	0.0901687	10	1.9671	11.9671	12
F10	capA	456.8	B	455.955	549	263	9289	0.0283131	0.0283131	10	-0.8454	9.1546	9
F10	capA	456.8	B	456.901	3563	2131	9289	0.229411	0.229411	10	0.1015	10.1015	10
F10	capA	456.8	B	457.851	9507	6113	9289	0.65809	0.65809	10	1.0515	11.0515	11
F10	capA	456.8	B	458.805	1439	782	9289	0.0841856	0.0841856	10	2.0046	12.0046	12
F11	capA	456.8	B	455.996	1345	715	8256	0.0866037	0.0866037	10	-0.8041	9.1959	9
F11	capA	456.8	B	456.935	8870	5441	8256	0.659036	0.659036	10	0.1352	10.1352	10
F11	capA	456.8	B	457.877	3233	1973	8256	0.238978	0.238978	10	1.0775	11.0775	11
F11	capA	456.8	B	458.823	291	127	8256	0.0153828	0.0153828	10	2.0226	12.0226	12
F12	capA	456.8	B	456.009	395	191	6018	0.0317381	0.0317381	10	-0.7911	9.2089	9
F12	capA	456.8	B	456.95	2058	1319	6018	0.219176	0.219176	10	0.1504	10.1504	10
F12	capA	456.8	B	457.809	6312	3950	6018	0.656364	0.656364	10	1.0088	11.0088	11
F12	capA	456.8	B	458.842	1013	558	6018	0.0927218	0.0927218	10	2.0421	12.0421	12
G01	capA	456.8	B	456.029	2216	1345	9296	0.144686	0.144686	10	-0.7712	9.2288	9
G01	capA	456.8	B	456.887	10936	7298	9296	0.785069	0.785069	10	0.0872	10.0872	10
G01	capA	456.8	B	457.834	1264	653	9296	0.0702453	0.0702453	10	1.0343	11.0343	11
G02	capA	456.8	B	455.992	355	166	7162	0.0231779	0.0231779	10	-0.8082	9.1918	9
G02	capA	456.8	B	456.931	2282	1400	7162	0.195476	0.195476	10	0.131	10.131	10
G02	capA	456.8	B	457.873	7349	4814	7162	0.672159	0.672159	10	1.0732	11.0732	11
G02	capA	456.8	B	458.818	1349	782	7162	0.109187	0.109187	10	2.0185	12.0185	12
G03	capA	456.8	B	455.994	495	235	8596	0.0273383	0.0273383	10	-0.8059	9.1941	9
G03	capA	456.8	B	456.947	3254	1951	8596	0.226966	0.226966	10	0.1466	10.1466	10
G03	capA	456.8	B	457.902	8736	5677	8596	0.660423	0.660423	10	1.102	11.102	11
G03	capA	456.8	B	458.86	1295	733	8596	0.0852722	0.0852722	10	2.0604	12.0604	12
G04	capA	456.8	B	455.972	495	225	8462	0.0265895	0.0265895	10	-0.8277	9.1723	9
G04	capA	456.8	B	456.922	2808	1710	8462	0.20208	0.20208	10	0.1218	10.1218	10
G04	capA	456.8	B	457.875	8973	5770	8462	0.681872	0.681872	10	1.0745	11.0745	11
G04	capA	456.8	B	458.743	1315	757	8462	0.0894588	0.0894588	10	1.9434	11.9434	12
G05	capA	456.8	B	455.994	536	255	9697	0.0262968	0.0262968	10	-0.8059	9.1941	9
G05	capA	456.8	B	456.947	3466	2057	9697	0.212127	0.212127	10	0.1466	10.1466	10
G05	capA	456.8	B	457.902	10147	6508	9697	0.671135	0.671135	10	1.102	11.102	11
G05	capA	456.8	B	458.86	1565	877	9697	0.0904403	0.0904403	10	2.0604	12.0604	12
G06	capA	456.8	B	456.01	557	235	12281	0.0191352	0.0191352	10	-0.7904	9.2096	9
G06	capA	456.8	B	456.878	4244	2511	12281	0.204462	0.204462	10	0.0776	10.0776	10
G06	capA	456.8	B	457.835	12098	7522	12281	0.612491	0.612491	10	1.0352	11.0352	11
G06	capA	456.8	B	458.796	3328	1944	12281	0.158293	0.158293	10	1.9958	11.9958	12
G06	capA	456.8	B	459.76	198	69	12281	0.00561843	0.00561843	10	2.9595	12.9595	13
G07	capA	456.8	B	456.967	736	376	8190	0.0459096	0.0459096	10	0.1671	10.1671	10
G07	capA	456.8	B	457.925	3380	2001	8190	0.244322	0.244322	10	1.1252	11.1252	11
G07	capA	456.8	B	458.799	7935	5095	8190	0.6221	0.6221	10	1.9989	11.9989	12
G07	capA	456.8	B	459.851	1331	718	8190	0.0876679	0.0876679	10	3.0505	13.0505	13
G08	capA	456.8	B	456.898	14690	9243	10099	0.915239	0.915239	10	0.098	10.098	10
G08	capA	456.8	B	457.858	1580	856	10099	0.0847609	0.0847609	10	1.0583	11.0583	11
G09	capA	456.8	B	456.944	757	353	8769	0.0402554	0.0402554	10	0.144	10.144	10
G09	capA	456.8	B	457.812	3566	2161	8769	0.246436	0.246436	10	1.0122	11.0122	11
G09	capA	456.8	B	458.77	8560	5509	8769	0.628236	0.628236	10	1.9701	11.9701	12
G09	capA	456.8	B	459.731	1398	746	8769	0.0850724	0.0850724	10	2.931	12.931	13
G10	capA	456.8	B	455.921	451	211	8395	0.025134	0.025134	10	-0.8793	9.1207	9
G10	capA	456.8	B	456.875	3067	1824	8395	0.217272	0.217272	10	0.075	10.075	10
G10	capA	456.8	B	457.832	8636	5620	8395	0.669446	0.669446	10	1.0324	11.0324	11
G10	capA	456.8	B	458.793	1351	740	8395	0.0881477	0.0881477	10	1.9928	11.9928	12
G11	capA	456.8	B	456.971	559	306	6200	0.0493548	0.0493548	10	0.1707	10.1707	10
G11	capA	456.8	B	457.918	2638	1552	6200	0.250323	0.250323	10	1.1177	11.1177	11
G11	capA	456.8	B	458.868	5819	3793	6200	0.611774	0.611774	10	2.0677	12.0677	12
G11	capA	456.8	B	459.734	1023	549	6200	0.0885484	0.0885484	10	2.9339	12.9339	13
G12	capA	456.8	B	455.943	2002	1095	9856	0.1111	0.1111	10	-0.8569	9.1431	9
G12	capA	456.8	B	456.887	12332	7983	9856	0.809963	0.809963	10	0.0872	10.0872	10
G12	capA	456.8	B	457.834	1434	778	9856	0.0789367	0.0789367	10	1.0343	11.0343	11
H01	capA	456.8	B	456.895	2493	1505	7502	0.200613	0.200613	10	0.0951	10.0951	10
H01	capA	456.8	B	457.832	7895	5344	7502	0.712343	0.712343	10	1.032	11.032	11
H01	capA	456.8	B	458.772	1157	653	7502	0.0870435	0.0870435	10	1.9719	11.9719	12
H02	capA	456.8	B	455.993	357	182	7112	0.0255906	0.0255906	10	-0.8069	9.1931	9
H02	capA	456.8	B	456.932	2411	1515	7112	0.21302	0.21302	10	0.1317	10.1317	10
H02	capA	456.8	B	457.788	7314	4788	7112	0.673228	0.673228	10	0.9875	10.9875	11
H02	capA	456.8	B	458.731	1090	627	7112	0.0881609	0.0881609	10	1.9315	11.9315	12
H03	capA	456.8	B	455.976	486	234	10007	0.0233836	0.0233836	10	-0.8236	9.1764	9
H03	capA	456.8	B	456.926	3358	2044	10007	0.204257	0.204257	10	0.1261	10.1261	10
H03	capA	456.8	B	457.879	10419	6826	10007	0.682123	0.682123	10	1.0788	11.0788	11
H03	capA	456.8	B	458.748	1564	903	10007	0.0902368	0.0902368	10	1.9475	11.9475	12
H04	capA	456.8	B	455.992	437	206	8365	0.0246264	0.0246264	10	-0.8082	9.1918	9
H04	capA	456.8	B	456.857	2748	1733	8365	0.207173	0.207173	10	0.0573	10.0573	10
H04	capA	456.8	B	457.812	8564	5639	8365	0.674118	0.674118	10	1.0122	11.0122	11
H04	capA	456.8	B	458.77	1370	787	8365	0.0940825	0.0940825	10	1.9701	11.9701	12
H05	capA	456.8	B	455.085	188	85	6980	0.0121777	0.0121777	10	-1.7146	8.2854	8
H05	capA	456.8	B	456.027	1424	829	6980	0.118768	0.118768	10	-0.773	9.227	9
H05	capA	456.8	B	456.886	8776	5513	6980	0.789828	0.789828	10	0.0856	10.0856	10
H05	capA	456.8	B	457.833	1013	553	6980	0.0792264	0.0792264	10	1.0329	11.0329	11
H06	capA	456.8	B	455.954	329	153	6402	0.0238988	0.0238988	10	-0.8457	9.1543	9
H06	capA	456.8	B	456.901	2138	1301	6402	0.203218	0.203218	10	0.1007	10.1007	10
H06	capA	456.8	B	457.85	6756	4371	6402	0.682755	0.682755	10	1.0502	11.0502	11
H06	capA	456.8	B	458.803	1012	577	6402	0.0901281	0.0901281	10	2.0028	12.0028	12
H07	capA	456.8	B	455.892	2053	1194	11135	0.107229	0.107229	10	-0.9079	9.0921	9
H07	capA	456.8	B	456.815	14173	8995	11135	0.807813	0.807813	10	0.0153	10.0153	10
H07	capA	456.8	B	457.741	1571	946	11135	0.0849573	0.0849573	10	0.9414	10.9414	11
H08	capA	456.8	B	456.029	2318	1343	12201	0.110073	0.110073	10	-0.7712	9.2288	9
H08	capA	456.8	B	456.887	15771	9973	12201	0.817392	0.817392	10	0.0872	10.0872	10
H08	capA	456.8	B	457.834	1654	885	12201	0.072535	0.072535	10	1.0343	11.0343	11
H09	capA	456.8	B	456.029	1898	1087	9184	0.118358	0.118358	10	-0.7707	9.2293	9
H09	capA	456.8	B	456.888	12177	7576	9184	0.824913	0.824913	10	0.0881	10.0881	10
H09	capA	456.8	B	457.836	1043	521	9184	0.0567291	0.0567291	10	1.0357	11.0357	11
H10	capA	456.8	B	455.959	1383	771	6736	0.11446	0.11446	10	-0.8412	9.1588	9
H10	capA	456.8	B	456.906	9098	5550	6736	0.823931	0.823931	10	0.1058	10.1058	10
H10	capA	456.8	B	457.856	767	415	6736	0.0616093	0.0616093	10	1.0558	11.0558	11
H11	capA	456.8	B	454.958	1533	912	8069	0.113025	0.113025	10	-1.8421	8.1579	8
H11	capA	456.8	B	455.891	10741	6599	8069	0.817821	0.817821	10	-0.9088	9.0912	9
H11	capA	456.8	B	456.827	1010	558	8069	0.0691536	0.0691536	10	0.0273	10.0273	10
H12	capA	456.8	B	455.026	407	190	7427	0.0255823	0.0255823	10	-1.774	8.226	8
H12	capA	456.8	B	455.957	2847	1711	7427	0.230376	0.230376	10	-0.8431	9.1569	9
H12	capA	456.8	B	456.891	8027	5090	7427	0.685337	0.685337	10	0.0908	10.0908	10
H12	capA	456.8	B	457.742	850	436	7427	0.0587047	0.0587047	10	0.9424	10.9424	11
A01	cj0031	221	B	219.691	1705	1016	9839	0.103263	0.103263	10	-1.3088	8.6912	9
A01	cj0031	221	B	220.73	6738	3737	9839	0.379815	0.379815	10	-0.2699	9.7301	10
A01	cj0031	221	B	221.863	8521	4616	9839	0.469153	0.469153	10	0.8627	10.8627	11
A01	cj0031	221	B	222.9	962	470	9839	0.0477691	0.0477691	10	1.9002	11.9002	12
A02	cj0031	221	B	218.649	340	231	9634	0.0239776	0.0239776	10	-2.351	7.649	8
A02	cj0031	221	B	219.689	3829	2267	9634	0.235312	0.235312	10	-1.3114	8.6886	9
A02	cj0031	221	B	220.727	12238	6586	9634	0.683621	0.683621	10	-0.2725	9.7275	10
A02	cj0031	221	B	221.766	967	516	9634	0.0535603	0.0535603	10	0.7657	10.7657	11
A02	cj0031	221	B	222.897	102	34	9634	0.00352917	0.00352917	10	1.8974	11.8974	12
A03	cj0031	221	B	218.66	381	254	10440	0.0243295	0.0243295	10	-2.3402	7.6598	8
A03	cj0031	221	B	219.705	4184	2481	10440	0.237644	0.237644	10	-1.2947	8.7053	9
A03	cj0031	221	B	220.75	13342	7115	10440	0.681513	0.681513	10	-0.2499	9.7501	10
A03	cj0031	221	B	221.794	1123	590	10440	0.0565134	0.0565134	10	0.7942	10.7942	11
A04	cj0031	221	B	218.621	430	308	11095	0.0277603	0.0277603	10	-2.3794	7.6206	8
A04	cj0031	221	B	219.664	4608	2671	11095	0.240739	0.240739	10	-1.3359	8.6641	9
A04	cj0031	221	B	220.707	14177	7482	11095	0.674358	0.674358	10	-0.293	9.707	10
A04	cj0031	221	B	221.749	1161	598	11095	0.0538982	0.0538982	10	0.7491	10.7491	11
A05	cj0031	221	B	219.63	1458	877	9774	0.0897278	0.0897278	10	-1.3696	8.6304	9
A05	cj0031	221	B	220.766	6248	3459	9774	0.353898	0.353898	10	-0.2341	9.7659	10
A05	cj0031	221	B	221.806	9326	4970	9774	0.508492	0.508492	10	0.806	10.806	11
A05	cj0031	221	B	222.845	944	468	9774	0.0478821	0.0478821	10	1.8454	11.8454	12
A06	cj0031	221	B	219.608	2130	1180	6839	0.17254	0.17254	10	-1.3923	8.6077	9
A06	cj0031	221	B	220.653	6607	3598	6839	0.5261	0.5261	10	-0.3475	9.6525	10
A06	cj0031	221	B	221.792	3707	1909	6839	0.279134	0.279134	10	0.7915	10.7915	11
A06	cj0031	221	B	222.835	379	152	6839	0.0222255	0.0222255	10	1.8348	11.8348	12
A07	cj0031	221	B	219.625	2027	1130	8884	0.127195	0.127195	10	-1.3748	8.6252	9
A07	cj0031	221	B	220.761	7313	3962	8884	0.44597	0.44597	10	-0.2394	9.7606	10
A07	cj0031	221	B	221.801	6815	3481	8884	0.391828	0.391828	10	0.8006	10.8006	11
A07	cj0031	221	B	222.84	663	311	8884	0.0350068	0.0350068	10	1.84	11.84	12
A08	cj0031	221	B	217.923	103	36	8408	0.00428164	0.00428164	10	-3.077	6.923	7
A08	cj0031	221	B	219.722	1242	725	8408	0.0862274	0.0862274	10	-1.2776	8.7224	9
A08	cj0031	221	B	220.763	5125	2856	8408	0.339676	0.339676	10	-0.2368	9.7632	10
A08	cj0031	221	B	221.803	7699	3932	8408	0.46765	0.46765	10	0.8033	10.8033	11
A08	cj0031	221	B	222.843	1647	859	8408	0.102165	0.102165	10	1.8427	11.8427	12
A09	cj0031	221	B	219.686	1940	1113	10642	0.104586	0.104586	10	-1.314	8.686	9
A09	cj0031	221	B	220.725	7593	4116	10642	0.386769	0.386769	10	-0.2751	9.7249	10
A09	cj0031	221	B	221.857	9394	4919	10642	0.462225	0.462225	10	0.8573	10.8573	11
A09	cj0031	221	B	222.895	991	494	10642	0.0464198	0.0464198	10	1.8947	11.8947	12
A10	cj0031	221	B	219.757	3423	1887	11754	0.160541	0.160541	10	-1.2433	8.7567	9
A10	cj0031	221	B	220.794	11577	6253	11754	0.531989	0.531989	10	-0.2063	9.7937	10
A10	cj0031	221	B	221.924	6519	3364	11754	0.2862	0.2862	10	0.9242	10.9242	11
A10	cj0031	221	B	222.96	575	250	11754	0.0212694	0.0212694	10	1.9597	11.9597	12
A11	cj0031	221	B	218.822	422	318	11730	0.02711	0.02711	10	-2.1783	7.8217	8
A11	cj0031	221	B	219.85	4790	2875	11730	0.245098	0.245098	10	-1.1504	8.8496	9
A11	cj0031	221	B	220.877	14601	7899	11730	0.673402	0.673402	10	-0.1231	9.8769	10
A11	cj0031	221	B	221.997	1196	638	11730	0.0543905	0.0543905	10	0.9966	10.9966	11
A12	cj0031	221	B	218.733	1854	1091	10285	0.106077	0.106077	10	-2.2671	7.7329	8
A12	cj0031	221	B	219.761	13832	7584	10285	0.737385	0.737385	10	-1.239	8.761	9
A12	cj0031	221	B	220.882	1776	955	10285	0.0928537	0.0928537	10	-0.1183	9.8817	10
A12	cj0031	221	B	222.002	1261	608	10285	0.0591152	0.0591152	10	1.0016	11.0016	11
A12	cj0031	221	B	223.027	128	47	10285	0.00456976	0.00456976	10	2.0273	12.0273	12
B01	cj0031	221	B	218.617	303	205	7843	0.026138	0.026138	10	-2.3826	7.6174	8
B01	cj0031	221	B	219.655	3338	1953	7843	0.249012	0.249012	10	-1.3448	8.6552	9
B01	cj0031	221	B	220.692	9605	5251	7843	0.669514	0.669514	10	-0.3078	9.6922	10
B01	cj0031	221	B	221.823	824	434	7843	0.055336	0.055336	10	0.8227	10.8227	11
B02	cj0031	221	B	219.592	3809	2218	8875	0.249915	0.249915	10	-1.4082	8.5918	9
B02	cj0031	221	B	220.631	11279	6157	8875	0.693746	0.693746	10	-0.3692	9.6308	10
B02	cj0031	221	B	221.763	943	500	8875	0.056338	0.056338	10	0.7633	10.7633	11
B03	cj0031	221	B	219.647	1763	995	8914	0.111622	0.111622	10	-1.3532	8.6468	9
B03	cj0031	221	B	220.694	6432	3486	8914	0.39107	0.39107	10	-0.3064	9.6936	10
B03	cj0031	221	B	221.74	7523	4021	8914	0.451088	0.451088	10	0.7398	10.7398	11
B03	cj0031	221	B	222.88	815	412	8914	0.0462194	0.0462194	10	1.8801	11.8801	12
B04	cj0031	221	B	218.568	281	166	8134	0.0204082	0.0204082	10	-2.4323	7.5677	8
B04	cj0031	221	B	219.619	3565	2019	8134	0.248217	0.248217	10	-1.3809	8.6191	9
B04	cj0031	221	B	220.67	10201	5412	8134	0.665355	0.665355	10	-0.3302	9.6698	10
B04	cj0031	221	B	221.815	909	475	8134	0.0583969	0.0583969	10	0.8153	10.8153	11
B04	cj0031	221	B	222.864	146	62	8134	0.00762233	0.00762233	10	1.8645	11.8645	12
B05	cj0031	221	B	219.667	4652	2724	11051	0.246494	0.246494	10	-1.3333	8.6667	9
B05	cj0031	221	B	220.71	14195	7539	11051	0.682201	0.682201	10	-0.2904	9.7096	10
B05	cj0031	221	B	221.752	1455	788	11051	0.0713058	0.0713058	10	0.7518	10.7518	11
B06	cj0031	221	B	219.608	1490	884	8896	0.0993705	0.0993705	10	-1.392	8.608	9
B06	cj0031	221	B	220.748	6015	3254	8896	0.365782	0.365782	10	-0.2522	9.7478	10
B06	cj0031	221	B	221.792	8017	4309	8896	0.484375	0.484375	10	0.7919	10.7919	11
B06	cj0031	221	B	222.835	903	449	8896	0.0504721	0.0504721	10	1.8352	11.8352	12
B07	cj0031	221	B	218.594	239	125	7199	0.0173635	0.0173635	10	-2.4056	7.5944	8
B07	cj0031	221	B	219.642	3229	1781	7199	0.247395	0.247395	10	-1.3582	8.6418	9
B07	cj0031	221	B	220.689	9302	4874	7199	0.677038	0.677038	10	-0.3114	9.6886	10
B07	cj0031	221	B	221.83	796	419	7199	0.0582025	0.0582025	10	0.8297	10.8297	11
B08	cj0031	221	B	218.663	252	132	7617	0.0173297	0.0173297	10	-2.3367	7.6633	8
B08	cj0031	221	B	219.619	3460	1841	7617	0.241696	0.241696	10	-1.3809	8.6191	9
B08	cj0031	221	B	220.67	9983	5178	7617	0.679795	0.679795	10	-0.3302	9.6698	10
B08	cj0031	221	B	221.815	845	425	7617	0.0557962	0.0557962	10	0.8153	10.8153	11
B08	cj0031	221	B	222.864	111	41	7617	0.0053827	0.0053827	10	1.8645	11.8645	12
B09	cj0031	221	B	218.649	514	350	10827	0.0323266	0.0323266	10	-2.351	7.649	8
B09	cj0031	221	B	219.689	4709	2649	10827	0.244666	0.244666	10	-1.3114	8.6886	9
B09	cj0031	221	B	220.822	13303	7198	10827	0.664819	0.664819	10	-0.1781	9.8219	10
B09	cj0031	221	B	221.86	1169	630	10827	0.0581879	0.0581879	10	0.86	10.86	11
B10	cj0031	221	B	219.689	1549	827	10806	0.0765316	0.0765316	10	-1.3114	8.6886	9
B10	cj0031	221	B	220.727	6974	3779	10806	0.349713	0.349713	10	-0.2725	9.7275	10
B10	cj0031	221	B	221.766	10612	5698	10806	0.5273	0.5273	10	0.7657	10.7657	11
B10	cj0031	221	B	222.897	1064	502	10806	0.0464557	0.0464557	10	1.8974	11.8974	12
B11	cj0031	221	B	218.071	139	41	11850	0.00345992	0.00345992	10	-2.9286	7.0714	7
B11	cj0031	221	B	219.754	1835	1066	11850	0.0899578	0.0899578	10	-1.246	8.754	9
B11	cj0031	221	B	220.875	7538	4143	11850	0.34962	0.34962	10	-0.1254	9.8746	10
B11	cj0031	221	B	221.901	10979	5996	11850	0.505992	0.505992	10	0.9011	10.9011	11
B11	cj0031	221	B	223.02	1228	604	11850	0.0509705	0.0509705	10	2.0201	12.0201	12
B12	cj0031	221	B	218.76	468	335	11867	0.0282295	0.0282295	10	-2.2401	7.7599	8
B12	cj0031	221	B	219.79	4936	3016	11867	0.25415	0.25415	10	-1.2102	8.7898	9
B12	cj0031	221	B	220.819	14844	7867	11867	0.662931	0.662931	10	-0.181	9.819	10
B12	cj0031	221	B	221.847	1213	649	11867	0.0546895	0.0546895	10	0.8474	10.8474	11
C01	cj0031	221	B	219.667	3764	2144	8503	0.252146	0.252146	10	-1.3335	8.6665	9
C01	cj0031	221	B	220.709	10822	5843	8503	0.687169	0.687169	10	-0.2907	9.7093	10
C01	cj0031	221	B	221.846	937	485	8503	0.0570387	0.0570387	10	0.8461	10.8461	11
C01	cj0031	221	B	222.887	102	31	8503	0.00364577	0.00364577	10	1.8874	11.8874	12
C02	cj0031	221	B	218.623	320	207	9069	0.022825	0.022825	10	-2.3771	7.6229	8
C02	cj0031	221	B	219.667	3610	2033	9069	0.22417	0.22417	10	-1.3335	8.6665	9
C02	cj0031	221	B	220.709	11538	6308	9069	0.695556	0.695556	10	-0.2907	9.7093	10
C02	cj0031	221	B	221.751	938	488	9069	0.0538097	0.0538097	10	0.7514	10.7514	11
C02	cj0031	221	B	222.887	103	33	9069	0.00363877	0.00363877	10	1.8874	11.8874	12
C03	cj0031	221	B	218.623	299	166	9011	0.0184219	0.0184219	10	-2.3768	7.6232	8
C03	cj0031	221	B	219.667	3812	2115	9011	0.234713	0.234713	10	-1.3333	8.6667	9
C03	cj0031	221	B	220.71	11451	6233	9011	0.69171	0.69171	10	-0.2904	9.7096	10
C03	cj0031	221	B	221.752	962	497	9011	0.0551548	0.0551548	10	0.7518	10.7518	11
C04	cj0031	221	B	219.603	1375	798	8755	0.0911479	0.0911479	10	-1.397	8.603	9
C04	cj0031	221	B	220.648	5343	2993	8755	0.341862	0.341862	10	-0.3522	9.6478	10
C04	cj0031	221	B	221.692	8367	4471	8755	0.51068	0.51068	10	0.6919	10.6919	11
C04	cj0031	221	B	222.83	985	493	8755	0.0563107	0.0563107	10	1.8301	11.8301	12
C05	cj0031	221	B	219.556	1139	597	6529	0.0914382	0.0914382	10	-1.4443	8.5557	9
C05	cj0031	221	B	220.619	4445	2423	6529	0.371113	0.371113	10	-0.3814	9.6186	10
C05	cj0031	221	B	221.681	5938	3166	6529	0.484913	0.484913	10	0.6808	10.6808	11
C05	cj0031	221	B	222.742	678	343	6529	0.0525348	0.0525348	10	1.7423	11.7423	12
C06	cj0031	221	B	218.597	273	178	8209	0.0216835	0.0216835	10	-2.4032	7.5968	8
C06	cj0031	221	B	219.569	3433	1937	8209	0.235961	0.235961	10	-1.4307	8.5693	9
C06	cj0031	221	B	220.638	10331	5603	8209	0.682544	0.682544	10	-0.3616	9.6384	10
C06	cj0031	221	B	221.707	849	442	8209	0.0538433	0.0538433	10	0.7067	10.7067	11
C06	cj0031	221	B	223.065	104	49	8209	0.00596906	0.00596906	10	2.0654	12.0654	12
C07	cj0031	221	B	218.638	456	332	12099	0.0274403	0.0274403	10	-2.3615	7.6385	8
C07	cj0031	221	B	219.688	5131	3013	12099	0.249029	0.249029	10	-1.3119	8.6881	9
C07	cj0031	221	B	220.737	15332	8043	12099	0.664766	0.664766	10	-0.2631	9.7369	10
C07	cj0031	221	B	221.785	1289	675	12099	0.0557897	0.0557897	10	0.785	10.785	11
C08	cj0031	221	B	218.642	493	333	11727	0.028396	0.028396	10	-2.3581	7.6419	8
C08	cj0031	221	B	219.601	5203	2917	11727	0.248742	0.248742	10	-1.3986	8.6014	9
C08	cj0031	221	B	220.656	14395	7806	11727	0.665643	0.665643	10	-0.3438	9.6562	10
C08	cj0031	221	B	221.806	1150	617	11727	0.0526136	0.0526136	10	0.8061	10.8061	11
C08	cj0031	221	B	222.955	131	54	11727	0.00460476	0.00460476	10	1.9551	11.9551	12
C09	cj0031	221	B	218.718	338	223	11884	0.0187647	0.0187647	10	-2.2822	7.7178	8
C09	cj0031	221	B	219.667	4971	2654	11884	0.223325	0.223325	10	-1.3335	8.6665	9
C09	cj0031	221	B	220.709	15597	8310	11884	0.69926	0.69926	10	-0.2907	9.7093	10
C09	cj0031	221	B	221.846	1205	650	11884	0.0546954	0.0546954	10	0.8461	10.8461	11
C09	cj0031	221	B	222.982	114	47	11884	0.0039549	0.0039549	10	1.9821	11.9821	12
C10	cj0031	221	B	218.623	309	177	14142	0.0125159	0.0125159	10	-2.3771	7.6229	8
C10	cj0031	221	B	219.667	5322	2936	14142	0.207609	0.207609	10	-1.3335	8.6665	9
C10	cj0031	221	B	220.709	19474	10290	14142	0.72762	0.72762	10	-0.2907	9.7093	10
C10	cj0031	221	B	221.751	1399	739	14142	0.0522557	0.0522557	10	0.7514	10.7514	11
C11	cj0031	221	B	218.703	454	326	13697	0.0238008	0.0238008	10	-2.297	7.703	8
C11	cj0031	221	B	219.735	5627	3154	13697	0.230269	0.230269	10	-1.2651	8.7349	9
C11	cj0031	221	B	220.766	17591	9485	13697	0.692487	0.692487	10	-0.2339	9.7661	10
C11	cj0031	221	B	221.89	1357	732	13697	0.0534424	0.0534424	10	0.8902	10.8902	11
C12	cj0031	221	B	219.776	4814	3089	12270	0.251752	0.251752	10	-1.2243	8.7757	9
C12	cj0031	221	B	220.809	15967	8561	12270	0.697718	0.697718	10	-0.1912	9.8088	10
C12	cj0031	221	B	221.935	1187	620	12270	0.0505297	0.0505297	10	0.935	10.935	11
D01	cj0031	221	B	218.647	328	229	9780	0.0234151	0.0234151	10	-2.3535	7.6465	8
D01	cj0031	221	B	219.686	3779	2219	9780	0.226892	0.226892	10	-1.314	8.686	9
D01	cj0031	221	B	220.725	12351	6750	9780	0.690184	0.690184	10	-0.2751	9.7249	10
D01	cj0031	221	B	221.763	976	549	9780	0.056135	0.056135	10	0.763	10.763	11
D01	cj0031	221	B	222.8	108	33	9780	0.00337423	0.00337423	10	1.8004	11.8004	12
D02	cj0031	221	B	218.673	277	211	8353	0.0252604	0.0252604	10	-2.3274	7.6726	8
D02	cj0031	221	B	219.708	3147	1808	8353	0.216449	0.216449	10	-1.2917	8.7083	9
D02	cj0031	221	B	220.743	10673	5870	8353	0.702742	0.702742	10	-0.2568	9.7432	10
D02	cj0031	221	B	221.778	856	464	8353	0.0555489	0.0555489	10	0.7775	10.7775	11
D03	cj0031	221	B	219.562	4303	2475	10132	0.244276	0.244276	10	-1.4382	8.5618	9
D03	cj0031	221	B	220.605	13071	7086	10132	0.699368	0.699368	10	-0.3955	9.6045	10
D03	cj0031	221	B	221.741	1045	571	10132	0.0563561	0.0563561	10	0.7413	10.7413	11
D04	cj0031	221	B	218.555	322	213	10740	0.0198324	0.0198324	10	-2.445	7.555	8
D04	cj0031	221	B	219.601	4138	2335	10740	0.217412	0.217412	10	-1.3995	8.6005	9
D04	cj0031	221	B	220.645	13770	7542	10740	0.702235	0.702235	10	-0.3548	9.6452	10
D04	cj0031	221	B	221.689	1137	611	10740	0.0568901	0.0568901	10	0.6892	10.6892	11
D04	cj0031	221	B	222.827	120	39	10740	0.00363128	0.00363128	10	1.8273	11.8273	12
D05	cj0031	221	B	219.624	4706	2731	12177	0.224275	0.224275	10	-1.3759	8.6241	9
D05	cj0031	221	B	220.675	15597	8806	12177	0.723167	0.723167	10	-0.3251	9.6749	10
D05	cj0031	221	B	221.82	1205	640	12177	0.0525581	0.0525581	10	0.8203	10.8203	11
D06	cj0031	221	B	218.509	2401	1446	12594	0.114817	0.114817	10	-2.4911	7.5089	8
D06	cj0031	221	B	219.562	18572	10209	12594	0.810624	0.810624	10	-1.4376	8.5624	9
D06	cj0031	221	B	220.711	1623	887	12594	0.0704304	0.0704304	10	-0.2891	9.7109	10
D06	cj0031	221	B	222.91	134	52	12594	0.00412895	0.00412895	10	1.9097	11.9097	12
D07	cj0031	221	B	218.618	371	303	10019	0.0302425	0.0302425	10	-2.3819	7.6181	8
D07	cj0031	221	B	219.662	4076	2400	10019	0.239545	0.239545	10	-1.3384	8.6616	9
D07	cj0031	221	B	220.704	12654	6770	10019	0.675716	0.675716	10	-0.2957	9.7043	10
D07	cj0031	221	B	221.746	1012	546	10019	0.0544965	0.0544965	10	0.7464	10.7464	11
D08	cj0031	221	B	218.655	334	239	9589	0.0249244	0.0249244	10	-2.3451	7.6549	8
D08	cj0031	221	B	219.605	3839	2144	9589	0.22359	0.22359	10	-1.3946	8.6054	9
D08	cj0031	221	B	220.65	12220	6603	9589	0.688602	0.688602	10	-0.3498	9.6502	10
D08	cj0031	221	B	221.789	1027	562	9589	0.0586088	0.0586088	10	0.7891	10.7891	11
D08	cj0031	221	B	222.927	101	41	9589	0.00427573	0.00427573	10	1.9273	11.9273	12
D09	cj0031	221	B	218.647	352	265	10756	0.0246374	0.0246374	10	-2.3533	7.6467	8
D09	cj0031	221	B	219.686	4269	2518	10756	0.234102	0.234102	10	-1.3137	8.6863	9
D09	cj0031	221	B	220.725	14151	7404	10756	0.68836	0.68836	10	-0.2748	9.7252	10
D09	cj0031	221	B	221.763	1135	569	10756	0.0529007	0.0529007	10	0.7633	10.7633	11
D10	cj0031	221	B	218.613	335	227	10715	0.0211853	0.0211853	10	-2.3874	7.6126	8
D10	cj0031	221	B	219.65	4282	2397	10715	0.223705	0.223705	10	-1.3497	8.6503	9
D10	cj0031	221	B	220.687	14259	7519	10715	0.701727	0.701727	10	-0.3127	9.6873	10
D10	cj0031	221	B	221.818	1070	572	10715	0.0533831	0.0533831	10	0.8177	10.8177	11
D11	cj0031	221	B	218.68	387	270	11944	0.0226055	0.0226055	10	-2.3204	7.6796	8
D11	cj0031	221	B	219.715	4695	2789	11944	0.233506	0.233506	10	-1.2846	8.7154	9
D11	cj0031	221	B	220.75	15424	8247	11944	0.690472	0.690472	10	-0.2495	9.7505	10
D11	cj0031	221	B	221.785	1210	638	11944	0.0534159	0.0534159	10	0.7848	10.7848	11
D12	cj0031	221	B	218.675	2141	1345	11737	0.114595	0.114595	10	-2.3252	7.6748	8
D12	cj0031	221	B	219.711	17405	9378	11737	0.799012	0.799012	10	-1.2894	8.7106	9
D12	cj0031	221	B	220.746	1860	1014	11737	0.0863935	0.0863935	10	-0.2544	9.7456	10
E01	cj0031	221	B	218.675	307	219	9209	0.0237811	0.0237811	10	-2.3252	7.6748	8
E01	cj0031	221	B	219.711	3666	2189	9209	0.237702	0.237702	10	-1.2894	8.7106	9
E01	cj0031	221	B	220.746	11689	6317	9209	0.685959	0.685959	10	-0.2544	9.7456	10
E01	cj0031	221	B	221.874	915	484	9209	0.0525573	0.0525573	10	0.8738	10.8738	11
E02	cj0031	221	B	219.612	3055	1810	7311	0.247572	0.247572	10	-1.3884	8.6116	9
E02	cj0031	221	B	220.741	9159	5095	7311	0.696895	0.696895	10	-0.2594	9.7406	10
E02	cj0031	221	B	221.775	737	406	7311	0.0555328	0.0555328	10	0.7748	10.7748	11
E03	cj0031	221	B	219.562	4678	2670	11336	0.235533	0.235533	10	-1.4382	8.5618	9
E03	cj0031	221	B	220.605	14907	8044	11336	0.709598	0.709598	10	-0.3955	9.6045	10
E03	cj0031	221	B	221.741	1087	585	11336	0.0516055	0.0516055	10	0.7413	10.7413	11
E03	cj0031	221	B	222.783	111	37	11336	0.00326394	0.00326394	10	1.7826	11.7826	12
E04	cj0031	221	B	219.562	4229	2410	10738	0.224437	0.224437	10	-1.4382	8.5618	9
E04	cj0031	221	B	220.605	14063	7620	10738	0.709629	0.709629	10	-0.3955	9.6045	10
E04	cj0031	221	B	221.741	1290	673	10738	0.0626746	0.0626746	10	0.7413	10.7413	11
E04	cj0031	221	B	222.783	140	35	10738	0.00325945	0.00325945	10	1.7826	11.7826	12
E05	cj0031	221	B	218.629	341	217	11768	0.0184398	0.0184398	10	-2.3712	7.6288	8
E05	cj0031	221	B	219.678	4634	2593	11768	0.220343	0.220343	10	-1.3218	8.6782	9
E05	cj0031	221	B	220.727	15312	8327	11768	0.707597	0.707597	10	-0.2731	9.7269	10
E05	cj0031	221	B	221.775	1224	631	11768	0.05362	0.05362	10	0.7749	10.7749	11
E06	cj0031	221	B	218.563	318	179	9182	0.0194947	0.0194947	10	-2.4372	7.5628	8
E06	cj0031	221	B	219.614	3883	2225	9182	0.242322	0.242322	10	-1.3858	8.6142	9
E06	cj0031	221	B	220.665	11914	6284	9182	0.684382	0.684382	10	-0.3352	9.6648	10
E06	cj0031	221	B	221.715	967	494	9182	0.0538009	0.0538009	10	0.7147	10.7147	11
E07	cj0031	221	B	218.55	1995	1177	11005	0.106951	0.106951	10	-2.4498	7.5502	8
E07	cj0031	221	B	219.5	16752	9083	11005	0.825352	0.825352	10	-1.4995	8.5005	9
E07	cj0031	221	B	220.64	1334	745	11005	0.0676965	0.0676965	10	-0.3599	9.6401	10
E08	cj0031	221	B	218.599	231	108	9856	0.0109578	0.0109578	10	-2.4008	7.5992	8
E08	cj0031	221	B	219.647	3860	2088	9856	0.211851	0.211851	10	-1.3532	8.6468	9
E08	cj0031	221	B	220.694	13419	7113	9856	0.721692	0.721692	10	-0.3064	9.6936	10
E08	cj0031	221	B	221.74	990	502	9856	0.0509334	0.0509334	10	0.7398	10.7398	11
E08	cj0031	221	B	222.88	111	45	9856	0.00456575	0.00456575	10	1.8801	11.8801	12
E09	cj0031	221	B	218.56	262	140	10945	0.0127912	0.0127912	10	-2.4401	7.5599	8
E09	cj0031	221	B	219.605	4283	2370	10945	0.216537	0.216537	10	-1.3946	8.6054	9
E09	cj0031	221	B	220.65	14528	7859	10945	0.718045	0.718045	10	-0.3498	9.6502	10
E09	cj0031	221	B	221.789	1109	576	10945	0.0526268	0.0526268	10	0.7891	10.7891	11
E10	cj0031	221	B	219.605	4523	2489	10897	0.228411	0.228411	10	-1.3946	8.6054	9
E10	cj0031	221	B	220.65	14200	7788	10897	0.714692	0.714692	10	-0.3498	9.6502	10
E10	cj0031	221	B	221.789	1115	620	10897	0.0568964	0.0568964	10	0.7891	10.7891	11
E11	cj0031	221	B	219.672	4670	2588	11256	0.229922	0.229922	10	-1.3279	8.6721	9
E11	cj0031	221	B	220.705	14717	8041	11256	0.714375	0.714375	10	-0.2949	9.7051	10
E11	cj0031	221	B	221.831	1164	627	11256	0.0557036	0.0557036	10	0.8313	10.8313	11
E12	cj0031	221	B	219.703	4228	2558	11111	0.230222	0.230222	10	-1.2969	8.7031	9
E12	cj0031	221	B	220.738	14458	7977	11111	0.717937	0.717937	10	-0.262	9.738	10
E12	cj0031	221	B	221.772	1060	576	11111	0.0518405	0.0518405	10	0.7722	10.7722	11
F01	cj0031	221	B	218.709	371	249	9458	0.0263269	0.0263269	10	-2.291	7.709	8
F01	cj0031	221	B	219.747	3961	2414	9458	0.255234	0.255234	10	-1.2534	8.7466	9
F01	cj0031	221	B	220.784	11479	6267	9458	0.662614	0.662614	10	-0.2165	9.7835	10
F01	cj0031	221	B	221.82	1009	528	9458	0.0558258	0.0558258	10	0.8197	10.8197	11
F02	cj0031	221	B	219.754	1388	804	8976	0.0895722	0.0895722	10	-1.246	8.754	9
F02	cj0031	221	B	220.791	5614	3286	8976	0.366087	0.366087	10	-0.2089	9.7911	10
F02	cj0031	221	B	221.922	8093	4449	8976	0.495655	0.495655	10	0.9215	10.9215	11
F02	cj0031	221	B	222.957	903	437	8976	0.0486854	0.0486854	10	1.957	11.957	12
F03	cj0031	221	B	219.625	3912	2223	9254	0.24022	0.24022	10	-1.3746	8.6254	9
F03	cj0031	221	B	220.666	11901	6467	9254	0.698833	0.698833	10	-0.3337	9.6663	10
F03	cj0031	221	B	221.801	981	525	9254	0.0567322	0.0567322	10	0.8009	10.8009	11
F03	cj0031	221	B	222.935	121	39	9254	0.00421439	0.00421439	10	1.9348	11.9348	12
F04	cj0031	221	B	218.655	347	228	9054	0.0251822	0.0251822	10	-2.3451	7.6549	8
F04	cj0031	221	B	219.605	3803	2185	9054	0.24133	0.24133	10	-1.3946	8.6054	9
F04	cj0031	221	B	220.745	11035	6119	9054	0.675834	0.675834	10	-0.2549	9.7451	10
F04	cj0031	221	B	221.789	999	522	9054	0.0576541	0.0576541	10	0.7891	10.7891	11
F05	cj0031	221	B	218.592	315	189	9274	0.0203796	0.0203796	10	-2.4082	7.5918	8
F05	cj0031	221	B	219.639	3875	2177	9274	0.234742	0.234742	10	-1.3608	8.6392	9
F05	cj0031	221	B	220.686	11703	6393	9274	0.689347	0.689347	10	-0.3141	9.6859	10
F05	cj0031	221	B	221.732	961	480	9274	0.0517576	0.0517576	10	0.732	10.732	11
F05	cj0031	221	B	222.777	109	35	9274	0.00377399	0.00377399	10	1.7773	11.7773	12
F06	cj0031	221	B	218.636	302	181	8070	0.0224287	0.0224287	10	-2.3638	7.6362	8
F06	cj0031	221	B	219.686	3387	1914	8070	0.237175	0.237175	10	-1.3142	8.6858	9
F06	cj0031	221	B	220.735	9954	5421	8070	0.671747	0.671747	10	-0.2654	9.7346	10
F06	cj0031	221	B	221.783	971	554	8070	0.0686493	0.0686493	10	0.7827	10.7827	11
F07	cj0031	221	B	218.625	1113	686	9755	0.0703229	0.0703229	10	-2.3745	7.6255	8
F07	cj0031	221	B	219.669	8602	4667	9755	0.478421	0.478421	10	-1.3309	8.6691	9
F07	cj0031	221	B	220.712	7483	4054	9755	0.415582	0.415582	10	-0.288	9.712	10
F07	cj0031	221	B	221.849	617	348	9755	0.035674	0.035674	10	0.8488	10.8488	11
F08	cj0031	221	B	219.569	2848	1575	9535	0.165181	0.165181	10	-1.4307	8.5693	9
F08	cj0031	221	B	220.707	9535	5243	9535	0.549869	0.549869	10	-0.293	9.707	10
F08	cj0031	221	B	221.749	4945	2536	9535	0.265967	0.265967	10	0.7491	10.7491	11
F08	cj0031	221	B	222.885	442	181	9535	0.0189827	0.0189827	10	1.8851	11.8851	12
F09	cj0031	221	B	219.628	1089	656	7190	0.0912378	0.0912378	10	-1.3722	8.6278	9
F09	cj0031	221	B	220.669	4346	2442	7190	0.339638	0.339638	10	-0.3314	9.6686	10
F09	cj0031	221	B	221.803	6711	3696	7190	0.514047	0.514047	10	0.8033	10.8033	11
F09	cj0031	221	B	222.843	779	396	7190	0.0550765	0.0550765	10	1.8427	11.8427	12
F10	cj0031	221	B	219.628	4014	2293	9161	0.2503	0.2503	10	-1.3722	8.6278	9
F10	cj0031	221	B	220.669	11738	6348	9161	0.692937	0.692937	10	-0.3314	9.6686	10
F10	cj0031	221	B	221.803	993	520	9161	0.0567624	0.0567624	10	0.8033	10.8033	11
F11	cj0031	221	B	219.679	1943	1098	8059	0.136245	0.136245	10	-1.3205	8.6795	9
F11	cj0031	221	B	220.807	6770	3735	8059	0.463457	0.463457	10	-0.1934	9.8066	10
F11	cj0031	221	B	221.839	5722	2993	8059	0.371386	0.371386	10	0.839	10.839	11
F11	cj0031	221	B	222.964	537	233	8059	0.0289118	0.0289118	10	1.9644	11.9644	12
F12	cj0031	221	B	219.672	2938	1701	6697	0.253994	0.253994	10	-1.3279	8.6721	9
F12	cj0031	221	B	220.705	8312	4593	6697	0.685829	0.685829	10	-0.2949	9.7051	10
F12	cj0031	221	B	221.831	758	403	6697	0.0601762	0.0601762	10	0.8313	10.8313	11
G01	cj0031	221	B	219.81	1301	774	8579	0.0902203	0.0902203	10	-1.1905	8.8095	9
G01	cj0031	221	B	220.845	5252	3046	8579	0.355053	0.355053	10	-0.1555	9.8445	10
G01	cj0031	221	B	221.879	7917	4313	8579	0.502739	0.502739	10	0.8788	10.8788	11
G01	cj0031	221	B	223.006	917	446	8579	0.0519874	0.0519874	10	2.0063	12.0063	12
G02	cj0031	221	B	218.774	322	228	8039	0.0283617	0.0283617	10	-2.2262	7.7738	8
G02	cj0031	221	B	219.715	3355	1973	8039	0.245429	0.245429	10	-1.2846	8.7154	9
G02	cj0031	221	B	220.845	9671	5405	8039	0.672347	0.672347	10	-0.1555	9.8445	10
G02	cj0031	221	B	221.879	836	433	8039	0.0538624	0.0538624	10	0.8788	10.8788	11
G03	cj0031	221	B	219.722	1309	779	7735	0.100711	0.100711	10	-1.2776	8.7224	9
G03	cj0031	221	B	220.763	5163	2849	7735	0.368326	0.368326	10	-0.2368	9.7632	10
G03	cj0031	221	B	221.803	6834	3713	7735	0.480026	0.480026	10	0.8033	10.8033	11
G03	cj0031	221	B	222.937	784	394	7735	0.0509373	0.0509373	10	1.9371	11.9371	12
G04	cj0031	221	B	218.684	348	255	8431	0.0302455	0.0302455	10	-2.3165	7.6835	8
G04	cj0031	221	B	219.63	3570	2083	8431	0.247064	0.247064	10	-1.3696	8.6304	9
G04	cj0031	221	B	220.671	10076	5596	8431	0.663741	0.663741	10	-0.3287	9.6713	10
G04	cj0031	221	B	221.806	904	497	8431	0.0589491	0.0589491	10	0.806	10.806	11
G05	cj0031	221	B	218.688	431	292	10178	0.0286893	0.0286893	10	-2.3117	7.6883	8
G05	cj0031	221	B	219.73	4351	2599	10178	0.255355	0.255355	10	-1.2701	8.7299	9
G05	cj0031	221	B	220.771	12591	6730	10178	0.66123	0.66123	10	-0.2291	9.7709	10
G05	cj0031	221	B	221.811	1081	557	10178	0.0547259	0.0547259	10	0.8111	10.8111	11
G06	cj0031	221	B	218.589	2602	1578	12888	0.122439	0.122439	10	-2.4113	7.5887	8
G06	cj0031	221	B	219.63	19736	10511	12888	0.815565	0.815565	10	-1.3696	8.6304	9
G06	cj0031	221	B	220.671	1313	724	12888	0.0561763	0.0561763	10	-0.3287	9.6713	10
G06	cj0031	221	B	221.806	182	75	12888	0.00581937	0.00581937	10	0.806	10.806	11
G07	cj0031	221	B	219.698	1343	793	8592	0.0922952	0.0922952	10	-1.3022	8.6978	9
G07	cj0031	221	B	220.743	5376	2969	8592	0.345554	0.345554	10	-0.2575	9.7425	10
G07	cj0031	221	B	221.786	8115	4378	8592	0.509544	0.509544	10	0.7865	10.7865	11
G07	cj0031	221	B	222.83	911	452	8592	0.0526071	0.0526071	10	1.8297	11.8297	12
G08	cj0031	221	B	219.713	4409	2533	10241	0.247339	0.247339	10	-1.2871	8.7129	9
G08	cj0031	221	B	220.758	13569	7157	10241	0.698858	0.698858	10	-0.2422	9.7578	10
G08	cj0031	221	B	221.897	1043	551	10241	0.0538033	0.0538033	10	0.8969	10.8969	11
G09	cj0031	221	B	218.625	384	262	9900	0.0264646	0.0264646	10	-2.3748	7.6252	8
G09	cj0031	221	B	219.669	4100	2380	9900	0.240404	0.240404	10	-1.3312	8.6688	9
G09	cj0031	221	B	220.712	12257	6672	9900	0.673939	0.673939	10	-0.2884	9.7116	10
G09	cj0031	221	B	221.849	1077	586	9900	0.0591919	0.0591919	10	0.8485	10.8485	11
G10	cj0031	221	B	219.659	1218	734	8194	0.0895777	0.0895777	10	-1.341	8.659	9
G10	cj0031	221	B	220.702	5125	2846	8194	0.347327	0.347327	10	-0.2983	9.7017	10
G10	cj0031	221	B	221.744	7860	4193	8194	0.511716	0.511716	10	0.7437	10.7437	11
G10	cj0031	221	B	222.88	839	421	8194	0.0513791	0.0513791	10	1.8796	11.8796	12
G11	cj0031	221	B	218.675	1830	1177	8543	0.137774	0.137774	10	-2.3252	7.6748	8
G11	cj0031	221	B	219.711	12461	6884	8543	0.805806	0.805806	10	-1.2894	8.7106	9
G11	cj0031	221	B	220.746	879	482	8543	0.0564205	0.0564205	10	-0.2544	9.7456	10
G12	cj0031	221	B	219.652	1736	966	9096	0.106201	0.106201	10	-1.3477	8.6523	9
G12	cj0031	221	B	220.784	6667	3698	9096	0.406552	0.406552	10	-0.2165	9.7835	10
G12	cj0031	221	B	221.82	7511	4045	9096	0.444701	0.444701	10	0.8197	10.8197	11
G12	cj0031	221	B	222.949	774	387	9096	0.0425462	0.0425462	10	1.9492	11.9492	12
H01	cj0031	221	B	219.732	3065	1816	7161	0.253596	0.253596	10	-1.268	8.732	9
H01	cj0031	221	B	220.857	8797	4973	7161	0.694456	0.694456	10	-0.1432	9.8568	10
H01	cj0031	221	B	221.887	742	372	7161	0.0519481	0.0519481	10	0.8871	10.8871	11
H02	cj0031	221	B	218.767	279	213	7196	0.0295998	0.0295998	10	-2.2328	7.7672	8
H02	cj0031	221	B	219.797	2974	1764	7196	0.245136	0.245136	10	-1.2028	8.7972	9
H02	cj0031	221	B	220.827	8694	4823	7196	0.670233	0.670233	10	-0.1735	9.8265	10
H02	cj0031	221	B	221.948	722	396	7196	0.0550306	0.0550306	10	0.9485	10.9485	11
H03	cj0031	221	B	219.666	3855	2236	9227	0.242332	0.242332	10	-1.3338	8.6662	9
H03	cj0031	221	B	220.709	11587	6460	9227	0.700119	0.700119	10	-0.291	9.709	10
H03	cj0031	221	B	221.846	937	531	9227	0.0575485	0.0575485	10	0.8458	10.8458	11
H04	cj0031	221	B	218.693	1847	1137	8858	0.128359	0.128359	10	-2.3069	7.6931	8
H04	cj0031	221	B	219.735	13035	7128	8858	0.804696	0.804696	10	-1.2652	8.7348	9
H04	cj0031	221	B	220.776	951	533	8858	0.0601716	0.0601716	10	-0.2242	9.7758	10
H04	cj0031	221	B	221.721	118	60	8858	0.00677354	0.00677354	10	0.7215	10.7215	11
H05	cj0031	221	B	218.707	360	249	6900	0.036087	0.036087	10	-2.2933	7.7067	8
H05	cj0031	221	B	219.744	3470	2049	6900	0.296957	0.296957	10	-1.2557	8.7443	9
H05	cj0031	221	B	220.781	8005	4296	6900	0.622609	0.622609	10	-0.2188	9.7812	10
H05	cj0031	221	B	221.817	617	306	6900	0.0443478	0.0443478	10	0.8174	10.8174	11
H06	cj0031	221	B	218.612	310	218	6935	0.0314348	0.0314348	10	-2.3876	7.6124	8
H06	cj0031	221	B	219.65	3062	1785	6935	0.25739	0.25739	10	-1.35	8.65	9
H06	cj0031	221	B	220.687	8509	4565	6935	0.658255	0.658255	10	-0.313	9.687	10
H06	cj0031	221	B	221.817	714	367	6935	0.05292	0.05292	10	0.8174	10.8174	11
H07	cj0031	221	B	219.687	4041	2749	10882	0.252619	0.252619	10	-1.3126	8.6874	9
H07	cj0031	221	B	220.804	12277	7480	10882	0.687374	0.687374	10	-0.1959	9.8041	10
H07	cj0031	221	B	221.827	1087	653	10882	0.0600074	0.0600074	10	0.827	10.827	11
H08	cj0031	221	B	219.655	5029	2886	11488	0.251219	0.251219	10	-1.3451	8.6549	9
H08	cj0031	221	B	220.692	14325	8030	11488	0.69899	0.69899	10	-0.3081	9.6919	10
H08	cj0031	221	B	221.822	1092	572	11488	0.0497911	0.0497911	10	0.8224	10.8224	11
H09	cj0031	221	B	218.659	477	266	10594	0.0251086	0.0251086	10	-2.3415	7.6585	8
H09	cj0031	221	B	219.698	4852	2794	10594	0.263734	0.263734	10	-1.3017	8.6983	9
H09	cj0031	221	B	220.832	12633	6946	10594	0.655654	0.655654	10	-0.1682	9.8318	10
H09	cj0031	221	B	221.87	923	464	10594	0.0437984	0.0437984	10	0.87	10.87	11
H09	cj0031	221	B	223.285	414	124	10594	0.0117047	0.0117047	10	2.2846	12.2846	12
H10	cj0031	221	B	218.683	344	200	7799	0.0256443	0.0256443	10	-2.3168	7.6832	8
H10	cj0031	221	B	219.725	3538	2087	7799	0.267598	0.267598	10	-1.2752	8.7248	9
H10	cj0031	221	B	220.766	9614	5119	7799	0.656366	0.656366	10	-0.2344	9.7656	10
H10	cj0031	221	B	221.806	674	346	7799	0.0443647	0.0443647	10	0.8056	10.8056	11
H10	cj0031	221	B	223.128	119	47	7799	0.00602641	0.00602641	10	2.1284	12.1284	12
H11	cj0031	221	B	218.705	432	230	9275	0.0247978	0.0247978	10	-2.2948	7.7052	8
H11	cj0031	221	B	219.737	4471	2493	9275	0.268787	0.268787	10	-1.2628	8.7372	9
H11	cj0031	221	B	220.862	11008	5995	9275	0.646361	0.646361	10	-0.1379	9.8621	10
H11	cj0031	221	B	221.893	886	447	9275	0.0481941	0.0481941	10	0.8925	10.8925	11
H11	cj0031	221	B	223.296	514	110	9275	0.0118598	0.0118598	10	2.2964	12.2964	12
H12	cj0031	221	B	219.737	3176	1818	8580	0.211888	0.211888	10	-1.2628	8.7372	9
H12	cj0031	221	B	220.862	9269	5148	8580	0.6	0.6	10	-0.1379	9.8621	10
H12	cj0031	221	B	221.893	2987	1508	8580	0.175758	0.175758	10	0.8925	10.8925	11
H12	cj0031	221	B	223.016	272	106	8580	0.0123543	0.0123543	10	2.0157	12.0157	12
A01	cj0045	279.8	B	278.646	424	210	9804	0.0214198	0.0214198	9	-1.1545	7.8455	8
A01	cj0045	279.8	B	279.586	3512	1830	9804	0.186659	0.186659	9	-0.2138	8.7862	9
A01	cj0045	279.8	B	280.527	14451	7345	9804	0.749184	0.749184	9	0.7268	9.7268	10
A01	cj0045	279.8	B	281.382	903	419	9804	0.0427377	0.0427377	9	1.5818	10.5818	11
A02	cj0045	279.8	B	276.453	114	52	8479	0.0061328	0.0061328	9	-3.3469	5.6531	6
A02	cj0045	279.8	B	279.527	817	392	8479	0.0462319	0.0462319	9	-0.2728	8.7272	9
A02	cj0045	279.8	B	280.466	4531	2344	8479	0.276448	0.276448	9	0.6662	9.6662	10
A02	cj0045	279.8	B	281.405	10382	5353	8479	0.631324	0.631324	9	1.6052	10.6052	11
A02	cj0045	279.8	B	282.344	733	338	8479	0.0398632	0.0398632	9	2.5441	11.5441	12
A03	cj0045	279.8	B	278.616	456	223	9693	0.0230063	0.0230063	9	-1.1835	7.8165	8
A03	cj0045	279.8	B	279.562	3429	1718	9693	0.177241	0.177241	9	-0.2379	8.7621	9
A03	cj0045	279.8	B	280.508	14363	7280	9693	0.751057	0.751057	9	0.7076	9.7076	10
A03	cj0045	279.8	B	281.367	948	472	9693	0.0486949	0.0486949	9	1.567	10.567	11
A04	cj0045	279.8	B	276.421	121	52	9556	0.00544161	0.00544161	9	-3.3793	5.6207	6
A04	cj0045	279.8	B	279.522	960	454	9556	0.0475094	0.0475094	9	-0.2785	8.7215	9
A04	cj0045	279.8	B	280.469	5250	2677	9556	0.280138	0.280138	9	0.6687	9.6687	10
A04	cj0045	279.8	B	281.33	11723	5991	9556	0.626936	0.626936	9	1.5298	10.5298	11
A04	cj0045	279.8	B	282.277	839	382	9556	0.0399749	0.0399749	9	2.4768	11.4768	12
A05	cj0045	279.8	B	278.657	421	202	9835	0.0205389	0.0205389	9	-1.1431	7.8569	8
A05	cj0045	279.8	B	279.601	3437	1709	9835	0.173767	0.173767	9	-0.1991	8.8009	9
A05	cj0045	279.8	B	280.545	14658	7489	9835	0.761464	0.761464	9	0.7447	9.7447	10
A05	cj0045	279.8	B	281.403	884	435	9835	0.0442298	0.0442298	9	1.6027	10.6027	11
A06	cj0045	279.8	B	278.661	360	181	6986	0.025909	0.025909	9	-1.1392	7.8608	8
A06	cj0045	279.8	B	279.605	2654	1336	6986	0.19124	0.19124	9	-0.1953	8.8047	9
A06	cj0045	279.8	B	280.548	10011	5156	6986	0.738048	0.738048	9	0.7484	9.7484	10
A06	cj0045	279.8	B	281.406	649	313	6986	0.0448039	0.0448039	9	1.6063	10.6063	11
A07	cj0045	279.8	B	276.505	153	62	8156	0.00760177	0.00760177	9	-3.2951	5.7049	6
A07	cj0045	279.8	B	279.584	840	393	8156	0.0481854	0.0481854	9	-0.2159	8.7841	9
A07	cj0045	279.8	B	280.525	4686	2315	8156	0.28384	0.28384	9	0.7247	9.7247	10
A07	cj0045	279.8	B	281.465	10194	5065	8156	0.621015	0.621015	9	1.6652	10.6652	11
A07	cj0045	279.8	B	282.32	703	321	8156	0.0393575	0.0393575	9	2.52	11.52	12
A08	cj0045	279.8	B	278.607	381	184	8153	0.0225684	0.0225684	9	-1.1927	7.8073	8
A08	cj0045	279.8	B	279.635	2993	1481	8153	0.181651	0.181651	9	-0.1647	8.8353	9
A08	cj0045	279.8	B	280.577	12168	6131	8153	0.751993	0.751993	9	0.7775	9.7775	10
A08	cj0045	279.8	B	281.434	743	357	8153	0.0437876	0.0437876	9	1.634	10.634	11
A09	cj0045	279.8	B	278.632	460	225	10298	0.0218489	0.0218489	9	-1.1679	7.8321	8
A09	cj0045	279.8	B	279.655	3711	1844	10298	0.179064	0.179064	9	-0.1452	8.8548	9
A09	cj0045	279.8	B	280.592	15381	7746	10298	0.752185	0.752185	9	0.7921	9.7921	10
A09	cj0045	279.8	B	281.444	947	483	10298	0.0469023	0.0469023	9	1.6441	10.6441	11
A10	cj0045	279.8	B	278.662	507	236	11291	0.0209016	0.0209016	9	-1.1381	7.8619	8
A10	cj0045	279.8	B	279.598	4077	2110	11291	0.186875	0.186875	9	-0.2021	8.7979	9
A10	cj0045	279.8	B	280.534	17206	8450	11291	0.748384	0.748384	9	0.7337	9.7337	10
A10	cj0045	279.8	B	281.469	1052	495	11291	0.0438402	0.0438402	9	1.6695	10.6695	11
A11	cj0045	279.8	B	278.738	506	251	10742	0.0233662	0.0233662	9	-1.0617	7.9383	8
A11	cj0045	279.8	B	279.744	4042	2056	10742	0.191398	0.191398	9	-0.0562	8.9438	9
A11	cj0045	279.8	B	280.665	16188	7963	10742	0.741296	0.741296	9	0.8653	9.8653	10
A11	cj0045	279.8	B	281.587	998	472	10742	0.0439397	0.0439397	9	1.7868	10.7868	11
A12	cj0045	279.8	B	278.781	456	218	9494	0.0229619	0.0229619	9	-1.0186	7.9814	8
A12	cj0045	279.8	B	279.701	3595	1791	9494	0.188645	0.188645	9	-0.0986	8.9014	9
A12	cj0045	279.8	B	280.621	14137	7031	9494	0.740573	0.740573	9	0.8213	9.8213	10
A12	cj0045	279.8	B	281.541	896	454	9494	0.0478197	0.0478197	9	1.7411	10.7411	11
B01	cj0045	279.8	B	278.639	365	183	7259	0.0252101	0.0252101	9	-1.1605	7.8395	8
B01	cj0045	279.8	B	279.495	2643	1411	7259	0.194379	0.194379	9	-0.3052	8.6948	9
B01	cj0045	279.8	B	280.435	10441	5365	7259	0.739083	0.739083	9	0.6355	9.6355	10
B01	cj0045	279.8	B	281.376	630	300	7259	0.041328	0.041328	9	1.5761	10.5761	11
B02	cj0045	279.8	B	278.601	359	179	8462	0.0211534	0.0211534	9	-1.1987	7.8013	8
B02	cj0045	279.8	B	279.544	2989	1561	8462	0.184472	0.184472	9	-0.2563	8.7437	9
B02	cj0045	279.8	B	280.486	12263	6318	8462	0.746632	0.746632	9	0.6861	9.6861	10
B02	cj0045	279.8	B	281.343	796	404	8462	0.0477429	0.0477429	9	1.5426	10.5426	11
B03	cj0045	279.8	B	278.591	335	154	8672	0.0177583	0.0177583	9	-1.2086	7.7914	8
B03	cj0045	279.8	B	279.542	2984	1478	8672	0.170434	0.170434	9	-0.258	8.742	9
B03	cj0045	279.8	B	280.492	12920	6573	8672	0.757957	0.757957	9	0.6924	9.6924	10
B03	cj0045	279.8	B	281.356	902	467	8672	0.0538515	0.0538515	9	1.5564	10.5564	11
B04	cj0045	279.8	B	278.559	334	142	7432	0.0191066	0.0191066	9	-1.2412	7.7588	8
B04	cj0045	279.8	B	279.511	2766	1406	7432	0.189182	0.189182	9	-0.2891	8.7109	9
B04	cj0045	279.8	B	280.463	10955	5523	7432	0.743138	0.743138	9	0.663	9.663	10
B04	cj0045	279.8	B	281.415	710	361	7432	0.0485737	0.0485737	9	1.6148	10.6148	11
B05	cj0045	279.8	B	278.538	441	218	10534	0.0206949	0.0206949	9	-1.2623	7.7377	8
B05	cj0045	279.8	B	279.487	3744	1929	10534	0.183121	0.183121	9	-0.3133	8.6867	9
B05	cj0045	279.8	B	280.436	15649	7914	10534	0.751282	0.751282	9	0.6356	9.6356	10
B05	cj0045	279.8	B	281.384	978	473	10534	0.0449022	0.0449022	9	1.5844	10.5844	11
B06	cj0045	279.8	B	278.63	392	191	8846	0.0215917	0.0215917	9	-1.17	7.83	8
B06	cj0045	279.8	B	279.579	3219	1587	8846	0.179403	0.179403	9	-0.2211	8.7789	9
B06	cj0045	279.8	B	280.528	12858	6656	8846	0.75243	0.75243	9	0.7277	9.7277	10
B06	cj0045	279.8	B	281.39	838	412	8846	0.0465747	0.0465747	9	1.5901	10.5901	11
B07	cj0045	279.8	B	278.633	292	135	6562	0.020573	0.020573	9	-1.1667	7.8333	8
B07	cj0045	279.8	B	279.499	2464	1220	6562	0.185919	0.185919	9	-0.301	8.699	9
B07	cj0045	279.8	B	280.451	9751	4836	6562	0.73697	0.73697	9	0.6512	9.6512	10
B07	cj0045	279.8	B	281.403	686	371	6562	0.0565376	0.0565376	9	1.6034	10.6034	11
B08	cj0045	279.8	B	278.551	333	143	7101	0.020138	0.020138	9	-1.2494	7.7506	8
B08	cj0045	279.8	B	279.503	2702	1331	7101	0.187438	0.187438	9	-0.2972	8.7028	9
B08	cj0045	279.8	B	280.455	10706	5286	7101	0.744402	0.744402	9	0.6549	9.6549	10
B08	cj0045	279.8	B	281.407	648	304	7101	0.0428109	0.0428109	9	1.607	10.607	11
B08	cj0045	279.8	B	282.272	104	37	7101	0.00521053	0.00521053	9	2.4723	11.4723	12
B09	cj0045	279.8	B	277.572	114	49	9629	0.00508879	0.00508879	9	-2.2285	6.7715	7
B09	cj0045	279.8	B	278.682	453	216	9629	0.0224322	0.0224322	9	-1.1185	7.8815	8
B09	cj0045	279.8	B	279.621	3664	1827	9629	0.189739	0.189739	9	-0.1794	8.8206	9
B09	cj0045	279.8	B	280.56	14357	7141	9629	0.741614	0.741614	9	0.7595	9.7595	10
B09	cj0045	279.8	B	281.498	859	396	9629	0.0411258	0.0411258	9	1.6984	10.6984	11
B10	cj0045	279.8	B	277.478	156	62	10536	0.00588459	0.00588459	9	-2.3221	6.6779	7
B10	cj0045	279.8	B	278.588	440	208	10536	0.0197418	0.0197418	9	-1.212	7.788	8
B10	cj0045	279.8	B	279.527	3612	1840	10536	0.174639	0.174639	9	-0.2728	8.7272	9
B10	cj0045	279.8	B	280.552	15694	7959	10536	0.75541	0.75541	9	0.7516	9.7516	10
B10	cj0045	279.8	B	281.405	970	467	10536	0.0443242	0.0443242	9	1.6052	10.6052	11
B11	cj0045	279.8	B	276.818	116	47	11182	0.00420318	0.00420318	9	-2.9822	6.0178	6
B11	cj0045	279.8	B	278.752	558	265	11182	0.0236988	0.0236988	9	-1.0481	7.9519	8
B11	cj0045	279.8	B	279.677	4191	2131	11182	0.190574	0.190574	9	-0.1233	8.8767	9
B11	cj0045	279.8	B	280.601	16410	8238	11182	0.73672	0.73672	9	0.8014	9.8014	10
B11	cj0045	279.8	B	281.526	1067	501	11182	0.0448041	0.0448041	9	1.726	10.726	11
B12	cj0045	279.8	B	276.656	113	47	10438	0.00450278	0.00450278	9	-3.1443	5.8557	6
B12	cj0045	279.8	B	278.758	515	242	10438	0.0231845	0.0231845	9	-1.0422	7.9578	8
B12	cj0045	279.8	B	279.683	3922	1999	10438	0.191512	0.191512	9	-0.1174	8.8826	9
B12	cj0045	279.8	B	280.691	15213	7676	10438	0.73539	0.73539	9	0.8912	9.8912	10
B12	cj0045	279.8	B	281.532	981	474	10438	0.045411	0.045411	9	1.7316	10.7316	11
C01	cj0045	279.8	B	278.663	344	152	7871	0.0193114	0.0193114	9	-1.1371	7.8629	8
C01	cj0045	279.8	B	279.607	2964	1508	7871	0.191589	0.191589	9	-0.1932	8.8068	9
C01	cj0045	279.8	B	280.55	11752	5903	7871	0.749968	0.749968	9	0.7505	9.7505	10
C01	cj0045	279.8	B	281.494	688	308	7871	0.039131	0.039131	9	1.6941	10.6941	11
C02	cj0045	279.8	B	278.569	333	148	8159	0.0181395	0.0181395	9	-1.231	7.769	8
C02	cj0045	279.8	B	279.513	2844	1459	8159	0.178821	0.178821	9	-0.287	8.713	9
C02	cj0045	279.8	B	280.457	12283	6164	8159	0.755485	0.755485	9	0.6568	9.6568	10
C02	cj0045	279.8	B	281.401	803	388	8159	0.0475548	0.0475548	9	1.6006	10.6006	11
C03	cj0045	279.8	B	278.538	390	178	8629	0.0206281	0.0206281	9	-1.2623	7.7377	8
C03	cj0045	279.8	B	279.487	3066	1590	8629	0.184262	0.184262	9	-0.3133	8.6867	9
C03	cj0045	279.8	B	280.436	12660	6489	8629	0.751999	0.751999	9	0.6356	9.6356	10
C03	cj0045	279.8	B	281.384	762	372	8629	0.0431104	0.0431104	9	1.5844	10.5844	11
C04	cj0045	279.8	B	278.507	435	212	9063	0.0233918	0.0233918	9	-1.2928	7.7072	8
C04	cj0045	279.8	B	279.544	3349	1722	9063	0.190003	0.190003	9	-0.2559	8.7441	9
C04	cj0045	279.8	B	280.495	12836	6713	9063	0.740704	0.740704	9	0.6946	9.6946	10
C04	cj0045	279.8	B	281.358	823	416	9063	0.0459009	0.0459009	9	1.5585	10.5585	11
C05	cj0045	279.8	B	278.424	286	132	6654	0.0198377	0.0198377	9	-1.3757	7.6243	8
C05	cj0045	279.8	B	279.478	2482	1222	6654	0.183649	0.183649	9	-0.3222	8.6778	9
C05	cj0045	279.8	B	280.443	9633	4995	6654	0.750676	0.750676	9	0.6433	9.6433	10
C05	cj0045	279.8	B	281.321	599	305	6654	0.0458371	0.0458371	9	1.521	10.521	11
C06	cj0045	279.8	B	278.49	367	184	7941	0.0231709	0.0231709	9	-1.31	7.69	8
C06	cj0045	279.8	B	279.461	2809	1476	7941	0.185871	0.185871	9	-0.3393	8.6607	9
C06	cj0045	279.8	B	280.431	11610	5943	7941	0.748394	0.748394	9	0.6313	9.6313	10
C06	cj0045	279.8	B	281.402	713	338	7941	0.0425639	0.0425639	9	1.6018	10.6018	11
C07	cj0045	279.8	B	277.59	222	86	11712	0.0073429	0.0073429	9	-2.2096	6.7904	7
C07	cj0045	279.8	B	278.626	2993	1447	11712	0.123548	0.123548	9	-1.1743	7.8257	8
C07	cj0045	279.8	B	279.575	14965	7688	11712	0.656421	0.656421	9	-0.2254	8.7746	9
C07	cj0045	279.8	B	280.437	4939	2419	11712	0.20654	0.20654	9	0.6371	9.6371	10
C07	cj0045	279.8	B	281.386	197	72	11712	0.00614754	0.00614754	9	1.5859	10.5859	11
C08	cj0045	279.8	B	278.568	483	236	11294	0.0208961	0.0208961	9	-1.2321	7.7679	8
C08	cj0045	279.8	B	279.523	3851	1990	11294	0.1762	0.1762	9	-0.2766	8.7234	9
C08	cj0045	279.8	B	280.479	17025	8552	11294	0.757216	0.757216	9	0.6787	9.6787	10
C08	cj0045	279.8	B	281.434	1087	516	11294	0.045688	0.045688	9	1.634	10.634	11
C09	cj0045	279.8	B	277.711	287	118	11707	0.0100794	0.0100794	9	-2.0893	6.9107	7
C09	cj0045	279.8	B	278.655	3248	1617	11707	0.138122	0.138122	9	-1.1452	7.8548	8
C09	cj0045	279.8	B	279.599	17728	9046	11707	0.7727	0.7727	9	-0.2012	8.7988	9
C09	cj0045	279.8	B	280.543	1965	926	11707	0.079098	0.079098	9	0.7426	9.7426	10
C10	cj0045	279.8	B	277.711	257	111	13989	0.00793481	0.00793481	9	-2.0893	6.9107	7
C10	cj0045	279.8	B	278.655	2979	1437	13989	0.102724	0.102724	9	-1.1452	7.8548	8
C10	cj0045	279.8	B	279.599	21790	11075	13989	0.791693	0.791693	9	-0.2012	8.7988	9
C10	cj0045	279.8	B	280.543	2731	1366	13989	0.0976482	0.0976482	9	0.7426	9.7426	10
C11	cj0045	279.8	B	277.759	283	123	13130	0.00936786	0.00936786	9	-2.0408	6.9592	7
C11	cj0045	279.8	B	278.775	3124	1550	13130	0.11805	0.11805	9	-1.0249	7.9751	8
C11	cj0045	279.8	B	279.706	20725	10455	13130	0.796268	0.796268	9	-0.0937	8.9063	9
C11	cj0045	279.8	B	280.637	2002	1002	13130	0.0763138	0.0763138	9	0.8373	9.8373	10
C12	cj0045	279.8	B	277.794	229	99	11519	0.0085945	0.0085945	9	-2.0058	6.9942	7
C12	cj0045	279.8	B	278.724	2731	1302	11519	0.113031	0.113031	9	-1.0761	7.9239	8
C12	cj0045	279.8	B	279.653	18067	9225	11519	0.800851	0.800851	9	-0.1466	8.8534	9
C12	cj0045	279.8	B	280.583	1914	893	11519	0.0775241	0.0775241	9	0.7829	9.7829	10
D01	cj0045	279.8	B	277.788	148	56	9401	0.00595681	0.00595681	9	-2.0121	6.9879	7
D01	cj0045	279.8	B	278.725	2159	1042	9401	0.110839	0.110839	9	-1.0746	7.9254	8
D01	cj0045	279.8	B	279.663	14643	7436	9401	0.79098	0.79098	9	-0.1372	8.8628	9
D01	cj0045	279.8	B	280.6	1587	820	9401	0.0872248	0.0872248	9	0.8	9.8	10
D01	cj0045	279.8	B	281.452	145	47	9401	0.00499947	0.00499947	9	1.6519	10.6519	11
D02	cj0045	279.8	B	277.69	136	56	8158	0.00686443	0.00686443	9	-2.1095	6.8905	7
D02	cj0045	279.8	B	278.628	1700	823	8158	0.100883	0.100883	9	-1.1718	7.8282	8
D02	cj0045	279.8	B	279.566	12182	6176	8158	0.757048	0.757048	9	-0.2342	8.7658	9
D02	cj0045	279.8	B	280.503	2009	1046	8158	0.128218	0.128218	9	0.7032	9.7032	10
D02	cj0045	279.8	B	281.355	156	57	8158	0.00698701	0.00698701	9	1.5553	10.5553	11
D03	cj0045	279.8	B	277.635	226	93	10973	0.00847535	0.00847535	9	-2.1651	6.8349	7
D03	cj0045	279.8	B	278.582	2553	1268	10973	0.115556	0.115556	9	-1.2177	7.7823	8
D03	cj0045	279.8	B	279.53	16824	8720	10973	0.794678	0.794678	9	-0.2704	8.7296	9
D03	cj0045	279.8	B	280.477	1667	892	10973	0.0812904	0.0812904	9	0.6767	9.6767	10
D04	cj0045	279.8	B	277.587	196	76	11510	0.00660295	0.00660295	9	-2.2135	6.7865	7
D04	cj0045	279.8	B	278.536	2561	1274	11510	0.110686	0.110686	9	-1.2644	7.7356	8
D04	cj0045	279.8	B	279.485	18282	9404	11510	0.817029	0.817029	9	-0.3154	8.6846	9
D04	cj0045	279.8	B	280.433	1602	756	11510	0.065682	0.065682	9	0.6335	9.6335	10
D05	cj0045	279.8	B	277.645	186	72	12776	0.00563557	0.00563557	9	-2.1553	6.8447	7
D05	cj0045	279.8	B	278.595	2589	1362	12776	0.106606	0.106606	9	-1.2047	7.7953	8
D05	cj0045	279.8	B	279.546	18501	10114	12776	0.791641	0.791641	9	-0.2542	8.7458	9
D05	cj0045	279.8	B	280.496	2232	1228	12776	0.0961177	0.0961177	9	0.6962	9.6962	10
D06	cj0045	279.8	B	277.653	259	108	12905	0.00836885	0.00836885	9	-2.1472	6.8528	7
D06	cj0045	279.8	B	278.607	3107	1518	12905	0.117629	0.117629	9	-1.1933	7.8067	8
D06	cj0045	279.8	B	279.56	20169	10292	12905	0.79752	0.79752	9	-0.2395	8.7605	9
D06	cj0045	279.8	B	280.514	1893	987	12905	0.076482	0.076482	9	0.7142	9.7142	10
D07	cj0045	279.8	B	277.673	246	105	10283	0.010211	0.010211	9	-2.1271	6.8729	7
D07	cj0045	279.8	B	278.619	2334	1143	10283	0.111154	0.111154	9	-1.1814	7.8186	8
D07	cj0045	279.8	B	279.564	15588	7835	10283	0.761937	0.761937	9	-0.2358	8.7642	9
D07	cj0045	279.8	B	280.51	2468	1200	10283	0.116697	0.116697	9	0.7097	9.7097	10
D08	cj0045	279.8	B	277.633	197	71	9826	0.00722573	0.00722573	9	-2.1672	6.8328	7
D08	cj0045	279.8	B	278.58	2279	1139	9826	0.115917	0.115917	9	-1.2198	7.7802	8
D08	cj0045	279.8	B	279.613	15030	7697	9826	0.78333	0.78333	9	-0.1865	8.8135	9
D08	cj0045	279.8	B	280.475	1930	919	9826	0.0935274	0.0935274	9	0.6746	9.6746	10
D09	cj0045	279.8	B	276.545	145	61	10041	0.00607509	0.00607509	9	-3.2553	5.7447	6
D09	cj0045	279.8	B	278.601	382	194	10041	0.0193208	0.0193208	9	-1.1987	7.8013	8
D09	cj0045	279.8	B	279.544	3556	1721	10041	0.171397	0.171397	9	-0.2563	8.7437	9
D09	cj0045	279.8	B	280.486	14971	7619	10041	0.758789	0.758789	9	0.6861	9.6861	10
D09	cj0045	279.8	B	281.343	902	446	10041	0.0444179	0.0444179	9	1.5426	10.5426	11
D10	cj0045	279.8	B	278.595	373	181	9740	0.0185832	0.0185832	9	-1.2047	7.7953	8
D10	cj0045	279.8	B	279.538	3372	1639	9740	0.168275	0.168275	9	-0.2622	8.7378	9
D10	cj0045	279.8	B	280.48	14769	7465	9740	0.766427	0.766427	9	0.6803	9.6803	10
D10	cj0045	279.8	B	281.337	952	455	9740	0.0467146	0.0467146	9	1.5369	10.5369	11
D11	cj0045	279.8	B	277.718	230	94	11310	0.00831123	0.00831123	9	-2.0822	6.9178	7
D11	cj0045	279.8	B	278.651	2602	1315	11310	0.116269	0.116269	9	-1.1494	7.8506	8
D11	cj0045	279.8	B	279.583	17722	8953	11310	0.7916	0.7916	9	-0.2167	8.7833	9
D11	cj0045	279.8	B	280.516	1974	948	11310	0.0838196	0.0838196	9	0.716	9.716	10
D12	cj0045	279.8	B	278.708	518	253	10231	0.0247288	0.0247288	9	-1.0921	7.9079	8
D12	cj0045	279.8	B	279.642	4265	2151	10231	0.210243	0.210243	9	-0.1579	8.8421	9
D12	cj0045	279.8	B	280.576	14603	7402	10231	0.723487	0.723487	9	0.7762	9.7762	10
D12	cj0045	279.8	B	281.51	887	425	10231	0.0415404	0.0415404	9	1.7102	10.7102	11
E01	cj0045	279.8	B	278.615	367	179	8563	0.0209039	0.0209039	9	-1.1851	7.8149	8
E01	cj0045	279.8	B	279.549	2921	1529	8563	0.178559	0.178559	9	-0.2508	8.7492	9
E01	cj0045	279.8	B	280.483	12675	6471	8563	0.755693	0.755693	9	0.6834	9.6834	10
E01	cj0045	279.8	B	281.418	791	384	8563	0.0448441	0.0448441	9	1.6176	10.6176	11
E02	cj0045	279.8	B	278.672	289	144	6839	0.0210557	0.0210557	9	-1.1278	7.8722	8
E02	cj0045	279.8	B	279.608	2417	1286	6839	0.188039	0.188039	9	-0.192	8.808	9
E02	cj0045	279.8	B	280.544	10027	5087	6839	0.743822	0.743822	9	0.7437	9.7437	10
E02	cj0045	279.8	B	281.479	688	322	6839	0.0470829	0.0470829	9	1.6793	10.6793	11
E03	cj0045	279.8	B	277.635	131	43	11857	0.00362655	0.00362655	9	-2.1651	6.8349	7
E03	cj0045	279.8	B	278.582	1919	932	11857	0.0786034	0.0786034	9	-1.2177	7.7823	8
E03	cj0045	279.8	B	279.53	14244	7412	11857	0.625116	0.625116	9	-0.2704	8.7296	9
E03	cj0045	279.8	B	280.477	6364	3297	11857	0.278064	0.278064	9	0.6767	9.6767	10
E03	cj0045	279.8	B	281.338	376	173	11857	0.0145905	0.0145905	9	1.5376	10.5376	11
E04	cj0045	279.8	B	277.635	174	68	11647	0.00583841	0.00583841	9	-2.1651	6.8349	7
E04	cj0045	279.8	B	278.582	2410	1187	11647	0.101915	0.101915	9	-1.2177	7.7823	8
E04	cj0045	279.8	B	279.53	17993	9206	11647	0.790418	0.790418	9	-0.2704	8.7296	9
E04	cj0045	279.8	B	280.477	2310	1186	11647	0.101829	0.101829	9	0.6767	9.6767	10
E05	cj0045	279.8	B	277.6	203	81	12108	0.00668979	0.00668979	9	-2.1996	6.8004	7
E05	cj0045	279.8	B	278.639	2646	1338	12108	0.110505	0.110505	9	-1.1607	7.8393	8
E05	cj0045	279.8	B	279.591	18498	9446	12108	0.780145	0.780145	9	-0.2085	8.7915	9
E05	cj0045	279.8	B	280.457	2487	1243	12108	0.102659	0.102659	9	0.6571	9.6571	10
E06	cj0045	279.8	B	277.655	195	85	9463	0.00898235	0.00898235	9	-2.1451	6.8549	7
E06	cj0045	279.8	B	278.609	2225	1092	9463	0.115397	0.115397	9	-1.1912	7.8088	8
E06	cj0045	279.8	B	279.563	14707	7426	9463	0.784741	0.784741	9	-0.2374	8.7626	9
E06	cj0045	279.8	B	280.43	1749	860	9463	0.0908803	0.0908803	9	0.6296	9.6296	10
E07	cj0045	279.8	B	277.643	176	64	10693	0.00598522	0.00598522	9	-2.1571	6.8429	7
E07	cj0045	279.8	B	278.594	2314	1125	10693	0.105209	0.105209	9	-1.2064	7.7936	8
E07	cj0045	279.8	B	279.544	16562	8291	10693	0.775367	0.775367	9	-0.2559	8.7441	9
E07	cj0045	279.8	B	280.495	2365	1169	10693	0.109324	0.109324	9	0.6946	9.6946	10
E07	cj0045	279.8	B	281.358	109	44	10693	0.00411484	0.00411484	9	1.5585	10.5585	11
E08	cj0045	279.8	B	278.505	363	170	9813	0.017324	0.017324	9	-1.295	7.705	8
E08	cj0045	279.8	B	279.456	3221	1632	9813	0.16631	0.16631	9	-0.3444	8.6556	9
E08	cj0045	279.8	B	280.406	14998	7551	9813	0.769489	0.769489	9	0.606	9.606	10
E08	cj0045	279.8	B	281.356	960	460	9813	0.0468766	0.0468766	9	1.5564	10.5564	11
E09	cj0045	279.8	B	277.641	202	76	11233	0.00676578	0.00676578	9	-2.159	6.841	7
E09	cj0045	279.8	B	278.674	2475	1224	11233	0.108965	0.108965	9	-1.1256	7.8744	8
E09	cj0045	279.8	B	279.622	17808	8902	11233	0.792486	0.792486	9	-0.1784	8.8216	9
E09	cj0045	279.8	B	280.483	2058	1031	11233	0.0917831	0.0917831	9	0.6825	9.6825	10
E10	cj0045	279.8	B	277.633	194	72	10853	0.00663411	0.00663411	9	-2.1672	6.8328	7
E10	cj0045	279.8	B	278.58	2518	1244	10853	0.114623	0.114623	9	-1.2198	7.7802	8
E10	cj0045	279.8	B	279.613	16712	8584	10853	0.790933	0.790933	9	-0.1865	8.8135	9
E10	cj0045	279.8	B	280.475	1976	953	10853	0.0878098	0.0878098	9	0.6746	9.6746	10
E11	cj0045	279.8	B	278.661	437	213	10748	0.0198176	0.0198176	9	-1.1392	7.8608	8
E11	cj0045	279.8	B	279.594	3705	1889	10748	0.175754	0.175754	9	-0.2065	8.7935	9
E11	cj0045	279.8	B	280.526	15918	8149	10748	0.758188	0.758188	9	0.726	9.726	10
E11	cj0045	279.8	B	281.458	1027	497	10748	0.0462412	0.0462412	9	1.6584	10.6584	11
E12	cj0045	279.8	B	278.716	371	180	10032	0.0179426	0.0179426	9	-1.084	7.916	8
E12	cj0045	279.8	B	279.65	3378	1714	10032	0.170853	0.170853	9	-0.1499	8.8501	9
E12	cj0045	279.8	B	280.584	15039	7686	10032	0.766148	0.766148	9	0.7841	9.7841	10
E12	cj0045	279.8	B	281.518	953	452	10032	0.0450558	0.0450558	9	1.718	10.718	11
F01	cj0045	279.8	B	278.706	444	214	8694	0.0246147	0.0246147	9	-1.0942	7.9058	8
F01	cj0045	279.8	B	279.64	3316	1722	8694	0.198068	0.198068	9	-0.16	8.84	9
F01	cj0045	279.8	B	280.574	12525	6412	8694	0.73752	0.73752	9	0.7741	9.7741	10
F01	cj0045	279.8	B	281.508	739	346	8694	0.0397976	0.0397976	9	1.7082	10.7082	11
F02	cj0045	279.8	B	278.706	367	175	8753	0.0199931	0.0199931	9	-1.0942	7.9058	8
F02	cj0045	279.8	B	279.64	3096	1604	8753	0.183251	0.183251	9	-0.16	8.84	9
F02	cj0045	279.8	B	280.574	12832	6564	8753	0.749914	0.749914	9	0.7741	9.7741	10
F02	cj0045	279.8	B	281.508	870	410	8753	0.0468411	0.0468411	9	1.7082	10.7082	11
F03	cj0045	279.8	B	278.527	407	204	9288	0.0219638	0.0219638	9	-1.2734	7.7266	8
F03	cj0045	279.8	B	279.558	3333	1716	9288	0.184755	0.184755	9	-0.2417	8.7583	9
F03	cj0045	279.8	B	280.418	13323	6921	9288	0.745155	0.745155	9	0.6179	9.6179	10
F03	cj0045	279.8	B	281.363	895	447	9288	0.0481266	0.0481266	9	1.5634	10.5634	11
F04	cj0045	279.8	B	278.58	427	200	8778	0.0227842	0.0227842	9	-1.2198	7.7802	8
F04	cj0045	279.8	B	279.527	3260	1707	8778	0.194463	0.194463	9	-0.2726	8.7274	9
F04	cj0045	279.8	B	280.475	12511	6463	8778	0.736272	0.736272	9	0.6746	9.6746	10
F04	cj0045	279.8	B	281.422	762	408	8778	0.0464798	0.0464798	9	1.6216	10.6216	11
F05	cj0045	279.8	B	278.591	453	222	8876	0.0250113	0.0250113	9	-1.2086	7.7914	8
F05	cj0045	279.8	B	279.542	3648	1867	8876	0.210342	0.210342	9	-0.258	8.742	9
F05	cj0045	279.8	B	280.492	12729	6394	8876	0.72037	0.72037	9	0.6924	9.6924	10
F05	cj0045	279.8	B	281.356	749	393	8876	0.0442767	0.0442767	9	1.5564	10.5564	11
F06	cj0045	279.8	B	278.553	340	158	7420	0.0212938	0.0212938	9	-1.2473	7.7527	8
F06	cj0045	279.8	B	279.505	2823	1455	7420	0.196092	0.196092	9	-0.295	8.705	9
F06	cj0045	279.8	B	280.457	11020	5477	7420	0.73814	0.73814	9	0.6571	9.6571	10
F06	cj0045	279.8	B	281.322	659	330	7420	0.0444744	0.0444744	9	1.5225	10.5225	11
F07	cj0045	279.8	B	278.619	420	211	8774	0.0240483	0.0240483	9	-1.1814	7.8186	8
F07	cj0045	279.8	B	279.564	3291	1705	8774	0.194324	0.194324	9	-0.2358	8.7642	9
F07	cj0045	279.8	B	280.51	12836	6492	8774	0.739913	0.739913	9	0.7097	9.7097	10
F07	cj0045	279.8	B	281.455	773	366	8774	0.0417142	0.0417142	9	1.6551	10.6551	11
F08	cj0045	279.8	B	278.574	436	203	9598	0.0211502	0.0211502	9	-1.2259	7.7741	8
F08	cj0045	279.8	B	279.522	3537	1749	9598	0.182225	0.182225	9	-0.2785	8.7215	9
F08	cj0045	279.8	B	280.469	14270	7234	9598	0.753699	0.753699	9	0.6687	9.6687	10
F08	cj0045	279.8	B	281.416	832	412	9598	0.0429256	0.0429256	9	1.6159	10.6159	11
F09	cj0045	279.8	B	278.615	336	150	6677	0.0224652	0.0224652	9	-1.1846	7.8154	8
F09	cj0045	279.8	B	279.643	2567	1279	6677	0.191553	0.191553	9	-0.1567	8.8433	9
F09	cj0045	279.8	B	280.585	9454	4966	6677	0.743747	0.743747	9	0.7854	9.7854	10
F09	cj0045	279.8	B	281.442	579	282	6677	0.0422345	0.0422345	9	1.6417	10.6417	11
F10	cj0045	279.8	B	278.607	384	186	8510	0.0218566	0.0218566	9	-1.1927	7.8073	8
F10	cj0045	279.8	B	279.55	3122	1561	8510	0.183431	0.183431	9	-0.2503	8.7497	9
F10	cj0045	279.8	B	280.492	12337	6399	8510	0.751939	0.751939	9	0.6919	9.6919	10
F10	cj0045	279.8	B	281.348	746	364	8510	0.0427732	0.0427732	9	1.5483	10.5483	11
F11	cj0045	279.8	B	278.653	393	186	7980	0.0233083	0.0233083	9	-1.1473	7.8527	8
F11	cj0045	279.8	B	279.586	2986	1521	7980	0.190602	0.190602	9	-0.2145	8.7855	9
F11	cj0045	279.8	B	280.518	11628	5940	7980	0.744361	0.744361	9	0.7181	9.7181	10
F11	cj0045	279.8	B	281.451	717	333	7980	0.0417293	0.0417293	9	1.6506	10.6506	11
F12	cj0045	279.8	B	278.653	313	154	6170	0.0249595	0.0249595	9	-1.1473	7.8527	8
F12	cj0045	279.8	B	279.67	2219	1213	6170	0.196596	0.196596	9	-0.1297	8.8703	9
F12	cj0045	279.8	B	280.518	8788	4534	6170	0.734846	0.734846	9	0.7181	9.7181	10
F12	cj0045	279.8	B	281.451	544	269	6170	0.0435981	0.0435981	9	1.6506	10.6506	11
G01	cj0045	279.8	B	278.743	405	190	8406	0.0226029	0.0226029	9	-1.0565	7.9435	8
G01	cj0045	279.8	B	279.676	3143	1641	8406	0.195218	0.195218	9	-0.1239	8.8761	9
G01	cj0045	279.8	B	280.609	12156	6241	8406	0.742446	0.742446	9	0.8087	9.8087	10
G01	cj0045	279.8	B	281.541	738	334	8406	0.0397335	0.0397335	9	1.741	10.741	11
G02	cj0045	279.8	B	278.743	365	174	7236	0.0240464	0.0240464	9	-1.0565	7.9435	8
G02	cj0045	279.8	B	279.676	2762	1448	7236	0.200111	0.200111	9	-0.1239	8.8761	9
G02	cj0045	279.8	B	280.609	10391	5306	7236	0.733278	0.733278	9	0.8087	9.8087	10
G02	cj0045	279.8	B	281.541	672	308	7236	0.042565	0.042565	9	1.741	10.741	11
G03	cj0045	279.8	B	278.693	339	160	7668	0.0208659	0.0208659	9	-1.107	7.893	8
G03	cj0045	279.8	B	279.635	2822	1430	7668	0.186489	0.186489	9	-0.1647	8.8353	9
G03	cj0045	279.8	B	280.577	11560	5735	7668	0.747913	0.747913	9	0.7775	9.7775	10
G03	cj0045	279.8	B	281.52	666	343	7668	0.0447314	0.0447314	9	1.7196	10.7196	11
G04	cj0045	279.8	B	278.563	379	178	7885	0.0225745	0.0225745	9	-1.237	7.763	8
G04	cj0045	279.8	B	279.593	2896	1519	7885	0.192644	0.192644	9	-0.2071	8.7929	9
G04	cj0045	279.8	B	280.451	11264	5854	7885	0.742422	0.742422	9	0.651	9.651	10
G04	cj0045	279.8	B	281.395	703	334	7885	0.0423589	0.0423589	9	1.5949	10.5949	11
G05	cj0045	279.8	B	278.607	484	234	9333	0.0250723	0.0250723	9	-1.1927	7.8073	8
G05	cj0045	279.8	B	279.55	3579	1840	9333	0.19715	0.19715	9	-0.2503	8.7497	9
G05	cj0045	279.8	B	280.492	13605	6883	9333	0.737491	0.737491	9	0.6919	9.6919	10
G05	cj0045	279.8	B	281.434	809	376	9333	0.0402872	0.0402872	9	1.634	10.634	11
G06	cj0045	279.8	B	276.417	216	99	11987	0.00825895	0.00825895	9	-3.383	5.617	6
G06	cj0045	279.8	B	278.563	560	255	11987	0.021273	0.021273	9	-1.237	7.763	8
G06	cj0045	279.8	B	279.507	4291	2212	11987	0.184533	0.184533	9	-0.293	8.707	9
G06	cj0045	279.8	B	280.451	17526	8912	11987	0.743472	0.743472	9	0.651	9.651	10
G06	cj0045	279.8	B	281.395	1073	509	11987	0.0424627	0.0424627	9	1.5949	10.5949	11
G07	cj0045	279.8	B	278.616	421	194	8313	0.0233369	0.0233369	9	-1.1835	7.8165	8
G07	cj0045	279.8	B	279.562	3112	1610	8313	0.193673	0.193673	9	-0.2379	8.7621	9
G07	cj0045	279.8	B	280.508	12173	6155	8313	0.740407	0.740407	9	0.7076	9.7076	10
G07	cj0045	279.8	B	281.453	771	354	8313	0.0425839	0.0425839	9	1.653	10.653	11
G08	cj0045	279.8	B	278.616	440	208	9633	0.0215924	0.0215924	9	-1.1835	7.8165	8
G08	cj0045	279.8	B	279.562	3532	1792	9633	0.186027	0.186027	9	-0.2379	8.7621	9
G08	cj0045	279.8	B	280.508	14504	7194	9633	0.746808	0.746808	9	0.7076	9.7076	10
G08	cj0045	279.8	B	281.367	873	439	9633	0.0455725	0.0455725	9	1.567	10.567	11
G09	cj0045	279.8	B	278.649	434	217	8798	0.0246647	0.0246647	9	-1.1506	7.8494	8
G09	cj0045	279.8	B	279.59	3292	1697	8798	0.192885	0.192885	9	-0.21	8.79	9
G09	cj0045	279.8	B	280.531	13103	6513	8798	0.740282	0.740282	9	0.7305	9.7305	10
G09	cj0045	279.8	B	281.471	801	371	8798	0.0421687	0.0421687	9	1.6709	10.6709	11
G10	cj0045	279.8	B	278.655	324	163	7733	0.0210785	0.0210785	9	-1.1452	7.8548	8
G10	cj0045	279.8	B	279.599	2756	1392	7733	0.180008	0.180008	9	-0.2012	8.7988	9
G10	cj0045	279.8	B	280.543	11279	5856	7733	0.757274	0.757274	9	0.7426	9.7426	10
G10	cj0045	279.8	B	281.401	649	322	7733	0.0416397	0.0416397	9	1.6006	10.6006	11
G11	cj0045	279.8	B	278.708	355	168	6940	0.0242075	0.0242075	9	-1.0921	7.9079	8
G11	cj0045	279.8	B	279.642	2738	1386	6940	0.199712	0.199712	9	-0.1579	8.8421	9
G11	cj0045	279.8	B	280.576	10082	5086	6940	0.732853	0.732853	9	0.7762	9.7762	10
G11	cj0045	279.8	B	281.51	637	300	6940	0.0432277	0.0432277	9	1.7102	10.7102	11
G12	cj0045	279.8	B	278.706	384	185	8554	0.0216273	0.0216273	9	-1.0942	7.9058	8
G12	cj0045	279.8	B	279.64	3168	1608	8554	0.187982	0.187982	9	-0.16	8.84	9
G12	cj0045	279.8	B	280.574	12521	6377	8554	0.745499	0.745499	9	0.7741	9.7741	10
G12	cj0045	279.8	B	281.508	826	384	8554	0.0448913	0.0448913	9	1.7082	10.7082	11
H01	cj0045	279.8	B	278.756	299	147	6810	0.0215859	0.0215859	9	-1.0442	7.9558	8
H01	cj0045	279.8	B	279.68	2486	1283	6810	0.188399	0.188399	9	-0.1195	8.8805	9
H01	cj0045	279.8	B	280.605	9797	5090	6810	0.74743	0.74743	9	0.8051	9.8051	10
H01	cj0045	279.8	B	281.529	606	290	6810	0.0425844	0.0425844	9	1.7295	10.7295	11
H02	cj0045	279.8	B	278.842	301	151	6656	0.0226863	0.0226863	9	-0.9581	8.0419	8
H02	cj0045	279.8	B	279.767	2470	1236	6656	0.185697	0.185697	9	-0.0334	8.9666	9
H02	cj0045	279.8	B	280.691	9535	4949	6656	0.74354	0.74354	9	0.8912	9.8912	10
H02	cj0045	279.8	B	281.532	631	320	6656	0.0480769	0.0480769	9	1.7316	10.7316	11
H03	cj0045	279.8	B	278.592	412	203	9227	0.0220007	0.0220007	9	-1.2082	7.7918	8
H03	cj0045	279.8	B	279.616	3340	1719	9227	0.186301	0.186301	9	-0.1837	8.8163	9
H03	cj0045	279.8	B	280.555	13587	6915	9227	0.749431	0.749431	9	0.7553	9.7553	10
H03	cj0045	279.8	B	281.409	815	390	9227	0.0422673	0.0422673	9	1.6088	10.6088	11
H04	cj0045	279.8	B	278.635	371	172	7845	0.0219248	0.0219248	9	-1.1647	7.8353	8
H04	cj0045	279.8	B	279.576	2961	1508	7845	0.192224	0.192224	9	-0.2239	8.7761	9
H04	cj0045	279.8	B	280.517	11528	5826	7845	0.742639	0.742639	9	0.7168	9.7168	10
H04	cj0045	279.8	B	281.457	736	339	7845	0.0432122	0.0432122	9	1.6574	10.6574	11
H05	cj0045	279.8	B	276.418	126	65	6534	0.00994796	0.00994796	9	-3.3822	5.6178	6
H05	cj0045	279.8	B	278.634	309	154	6534	0.023569	0.023569	9	-1.1658	7.8342	8
H05	cj0045	279.8	B	279.657	2433	1199	6534	0.183502	0.183502	9	-0.1431	8.8569	9
H05	cj0045	279.8	B	280.594	9368	4864	6534	0.744414	0.744414	9	0.7942	9.7942	10
H05	cj0045	279.8	B	281.446	542	252	6534	0.0385675	0.0385675	9	1.6462	10.6462	11
H06	cj0045	279.8	B	278.626	290	134	6437	0.0208172	0.0208172	9	-1.1739	7.8261	8
H06	cj0045	279.8	B	279.564	2480	1256	6437	0.195122	0.195122	9	-0.2364	8.7636	9
H06	cj0045	279.8	B	280.501	9524	4803	6437	0.746155	0.746155	9	0.7011	9.7011	10
H06	cj0045	279.8	B	281.438	545	244	6437	0.0379059	0.0379059	9	1.6384	10.6384	11
H07	cj0045	279.8	B	277.624	256	165	9391	0.01757	0.01757	9	-2.1759	6.8241	7
H07	cj0045	279.8	B	279.638	14043	9226	9391	0.98243	0.98243	9	-0.1616	8.8384	9
H08	cj0045	279.8	B	277.564	273	136	11755	0.0115695	0.0115695	9	-2.2361	6.7639	7
H08	cj0045	279.8	B	278.67	2705	1327	11755	0.112888	0.112888	9	-1.1299	7.8701	8
H08	cj0045	279.8	B	279.606	18909	9840	11755	0.837091	0.837091	9	-0.1941	8.8059	9
H08	cj0045	279.8	B	280.457	900	452	11755	0.0384517	0.0384517	9	0.6566	9.6566	10
H09	cj0045	279.8	B	277.553	342	193	10667	0.0180932	0.0180932	9	-2.2465	6.7535	7
H09	cj0045	279.8	B	278.745	2652	1350	10667	0.126559	0.126559	9	-1.0551	7.9449	8
H09	cj0045	279.8	B	279.681	17464	8757	10667	0.820943	0.820943	9	-0.1192	8.8808	9
H09	cj0045	279.8	B	280.532	717	334	10667	0.0313115	0.0313115	9	0.7316	9.7316	10
H10	cj0045	279.8	B	277.663	233	128	7442	0.0171997	0.0171997	9	-2.137	6.863	7
H10	cj0045	279.8	B	278.773	1856	908	7442	0.12201	0.12201	9	-1.0271	7.9729	8
H10	cj0045	279.8	B	279.712	12511	6202	7442	0.833378	0.833378	9	-0.0882	8.9118	9
H10	cj0045	279.8	B	280.651	462	204	7442	0.027412	0.027412	9	0.8507	9.8507	10
H11	cj0045	279.8	B	276.567	102	46	8421	0.00546253	0.00546253	9	-3.2325	5.7675	6
H11	cj0045	279.8	B	277.496	212	115	8421	0.0136563	0.0136563	9	-2.3042	6.6958	7
H11	cj0045	279.8	B	278.761	401	186	8421	0.0220876	0.0220876	9	-1.0386	7.9614	8
H11	cj0045	279.8	B	279.689	3089	1538	8421	0.182639	0.182639	9	-0.1107	8.8893	9
H11	cj0045	279.8	B	280.617	12097	5977	8421	0.709773	0.709773	9	0.8172	9.8172	10
H11	cj0045	279.8	B	281.545	1155	559	8421	0.0663817	0.0663817	9	1.7449	10.7449	11
H12	cj0045	279.8	B	276.559	184	85	8697	0.00977349	0.00977349	9	-3.2407	5.7593	6
H12	cj0045	279.8	B	278.753	406	195	8697	0.0224215	0.0224215	9	-1.0467	7.9533	8
H12	cj0045	279.8	B	279.681	3104	1526	8697	0.175463	0.175463	9	-0.1187	8.8813	9
H12	cj0045	279.8	B	280.609	12644	6521	8697	0.749799	0.749799	9	0.8093	9.8093	10
H12	cj0045	279.8	B	281.537	763	370	8697	0.0425434	0.0425434	9	1.7372	10.7372	11
A01	cj0046	354.8	Y	351.729	468	232	8742	0.0265385	0.0265385	11	-3.0709	7.9291	8
A01	cj0046	354.8	Y	352.767	2704	1510	8742	0.172729	0.172729	11	-2.0334	8.9666	9
A01	cj0046	354.8	Y	353.718	11158	6238	8742	0.713567	0.713567	11	-1.0823	9.9177	10
A01	cj0046	354.8	Y	354.669	1217	695	8742	0.0795013	0.0795013	11	-0.1312	10.8688	11
A02	cj0046	354.8	Y	351.723	491	244	10013	0.0243683	0.0243683	11	-3.0766	7.9234	8
A02	cj0046	354.8	Y	352.671	3170	1737	10013	0.173474	0.173474	11	-2.1285	8.8715	9
A02	cj0046	354.8	Y	353.706	13107	7281	10013	0.727155	0.727155	11	-1.094	9.906	10
A02	cj0046	354.8	Y	354.654	1169	667	10013	0.0666134	0.0666134	11	-0.1455	10.8545	11
A03	cj0046	354.8	Y	351.737	542	249	9200	0.0270652	0.0270652	11	-3.0626	7.9374	8
A03	cj0046	354.8	Y	352.693	2981	1622	9200	0.176304	0.176304	11	-2.1068	8.8932	9
A03	cj0046	354.8	Y	353.649	12195	6637	9200	0.721413	0.721413	11	-1.1508	9.8492	10
A03	cj0046	354.8	Y	354.605	1280	648	9200	0.0704348	0.0704348	11	-0.1948	10.8052	11
A04	cj0046	354.8	Y	351.737	499	234	9724	0.0240642	0.0240642	11	-3.0626	7.9374	8
A04	cj0046	354.8	Y	352.693	3275	1741	9724	0.179042	0.179042	11	-2.1068	8.8932	9
A04	cj0046	354.8	Y	353.649	13076	7139	9724	0.734163	0.734163	11	-1.1508	9.8492	10
A04	cj0046	354.8	Y	354.605	1195	610	9724	0.0627314	0.0627314	11	-0.1948	10.8052	11
A05	cj0046	354.8	Y	351.733	506	246	10119	0.0243107	0.0243107	11	-3.0668	7.9332	8
A05	cj0046	354.8	Y	352.687	3387	1803	10119	0.17818	0.17818	11	-2.1133	8.8867	9
A05	cj0046	354.8	Y	353.727	13708	7389	10119	0.73021	0.73021	11	-1.0732	9.9268	10
A05	cj0046	354.8	Y	354.68	1242	622	10119	0.0614685	0.0614685	11	-0.1196	10.8804	11
A06	cj0046	354.8	Y	351.735	221	91	3903	0.0233154	0.0233154	11	-3.0651	7.9349	8
A06	cj0046	354.8	Y	352.689	1390	734	3903	0.18806	0.18806	11	-2.1107	8.8893	9
A06	cj0046	354.8	Y	353.644	5214	2813	3903	0.720728	0.720728	11	-1.1562	9.8438	10
A06	cj0046	354.8	Y	354.599	527	265	3903	0.0678965	0.0678965	11	-0.2015	10.7985	11
A07	cj0046	354.8	Y	351.818	504	240	9370	0.0256137	0.0256137	11	-2.9819	8.0181	8
A07	cj0046	354.8	Y	352.771	3287	1712	9370	0.182711	0.182711	11	-2.0294	8.9706	9
A07	cj0046	354.8	Y	353.723	13270	6849	9370	0.73095	0.73095	11	-1.0769	9.9231	10
A07	cj0046	354.8	Y	354.676	1221	569	9370	0.0607257	0.0607257	11	-0.1244	10.8756	11
A08	cj0046	354.8	Y	351.817	467	226	8731	0.0258848	0.0258848	11	-2.9827	8.0173	8
A08	cj0046	354.8	Y	352.769	3029	1530	8731	0.175238	0.175238	11	-2.0307	8.9693	9
A08	cj0046	354.8	Y	353.721	12152	6404	8731	0.733478	0.733478	11	-1.0786	9.9214	10
A08	cj0046	354.8	Y	354.674	1093	571	8731	0.0653992	0.0653992	11	-0.1264	10.8736	11
A09	cj0046	354.8	Y	351.723	651	305	12646	0.0241183	0.0241183	11	-3.0766	7.9234	8
A09	cj0046	354.8	Y	352.758	4318	2222	12646	0.175708	0.175708	11	-2.0423	8.9577	9
A09	cj0046	354.8	Y	353.706	17501	9269	12646	0.732959	0.732959	11	-1.094	9.906	10
A09	cj0046	354.8	Y	354.654	1608	774	12646	0.0612051	0.0612051	11	-0.1455	10.8545	11
A10	cj0046	354.8	Y	351.721	630	306	12058	0.0253773	0.0253773	11	-3.0791	7.9209	8
A10	cj0046	354.8	Y	352.754	4111	2166	12058	0.179632	0.179632	11	-2.0463	8.9537	9
A10	cj0046	354.8	Y	353.701	16937	8844	12058	0.733455	0.733455	11	-1.0993	9.9007	10
A10	cj0046	354.8	Y	354.648	1414	742	12058	0.0615359	0.0615359	11	-0.1523	10.8477	11
A11	cj0046	354.8	Y	351.861	631	289	10895	0.0265259	0.0265259	11	-2.9388	8.0612	8
A11	cj0046	354.8	Y	352.792	3674	1989	10895	0.182561	0.182561	11	-2.0079	8.9921	9
A11	cj0046	354.8	Y	353.808	14617	7902	10895	0.725287	0.725287	11	-0.9922	10.0078	10
A11	cj0046	354.8	Y	354.739	1393	715	10895	0.0656264	0.0656264	11	-0.0608	10.9392	11
A12	cj0046	354.8	Y	351.865	163	49	7393	0.00662789	0.00662789	11	-2.9346	8.0654	8
A12	cj0046	354.8	Y	352.883	1117	571	7393	0.0772352	0.0772352	11	-1.917	9.083	9
A12	cj0046	354.8	Y	353.816	4974	2657	7393	0.359394	0.359394	11	-0.9842	10.0158	10
A12	cj0046	354.8	Y	354.834	7098	3815	7393	0.516029	0.516029	11	0.0335	11.0335	11
A12	cj0046	354.8	Y	355.682	632	254	7393	0.0343568	0.0343568	11	0.8817	11.8817	12
B01	cj0046	354.8	Y	351.729	397	181	6792	0.026649	0.026649	11	-3.0709	7.9291	8
B01	cj0046	354.8	Y	352.68	2226	1219	6792	0.179476	0.179476	11	-2.1199	8.8801	9
B01	cj0046	354.8	Y	353.718	8691	4899	6792	0.72129	0.72129	11	-1.0823	9.9177	10
B01	cj0046	354.8	Y	354.669	793	427	6792	0.0628681	0.0628681	11	-0.1312	10.8688	11
B02	cj0046	354.8	Y	351.731	436	229	8003	0.0286143	0.0286143	11	-3.0685	7.9315	8
B02	cj0046	354.8	Y	352.771	2586	1420	8003	0.177433	0.177433	11	-2.0294	8.9706	9
B02	cj0046	354.8	Y	353.723	10331	5748	8003	0.718231	0.718231	11	-1.0769	9.9231	10
B02	cj0046	354.8	Y	354.676	914	512	8003	0.063976	0.063976	11	-0.1244	10.8756	11
B03	cj0046	354.8	Y	351.659	510	243	9942	0.0244418	0.0244418	11	-3.1407	7.8593	8
B03	cj0046	354.8	Y	352.707	3238	1693	9942	0.170288	0.170288	11	-2.0926	8.9074	9
B03	cj0046	354.8	Y	353.668	13193	7312	9942	0.735466	0.735466	11	-1.1318	9.8682	10
B03	cj0046	354.8	Y	354.629	1265	616	9942	0.0619594	0.0619594	11	-0.1709	10.8291	11
B04	cj0046	354.8	Y	351.755	330	153	5632	0.0271662	0.0271662	11	-3.0449	7.9551	8
B04	cj0046	354.8	Y	352.72	1905	1060	5632	0.18821	0.18821	11	-2.0797	8.9203	9
B04	cj0046	354.8	Y	353.685	6896	3958	5632	0.70277	0.70277	11	-1.1146	9.8854	10
B04	cj0046	354.8	Y	354.738	682	402	5632	0.0713778	0.0713778	11	-0.0618	10.9382	11
B05	cj0046	354.8	Y	351.745	530	256	9921	0.0258039	0.0258039	11	-3.0551	7.9449	8
B05	cj0046	354.8	Y	352.705	3316	1748	9921	0.176192	0.176192	11	-2.0953	8.9047	9
B05	cj0046	354.8	Y	353.664	13091	7312	9921	0.737022	0.737022	11	-1.1355	9.8645	10
B05	cj0046	354.8	Y	354.624	1276	605	9921	0.0609818	0.0609818	11	-0.1757	10.8243	11
B06	cj0046	354.8	Y	351.745	469	221	8641	0.0255757	0.0255757	11	-3.0551	7.9449	8
B06	cj0046	354.8	Y	352.705	2915	1591	8641	0.184122	0.184122	11	-2.0953	8.9047	9
B06	cj0046	354.8	Y	353.664	11399	6285	8641	0.727346	0.727346	11	-1.1355	9.8645	10
B06	cj0046	354.8	Y	354.712	1025	544	8641	0.0629557	0.0629557	11	-0.0884	10.9116	11
B07	cj0046	354.8	Y	351.741	396	186	6729	0.0276416	0.0276416	11	-3.059	7.941	8
B07	cj0046	354.8	Y	352.699	2325	1212	6729	0.180116	0.180116	11	-2.1011	8.8989	9
B07	cj0046	354.8	Y	353.657	8932	4789	6729	0.711696	0.711696	11	-1.1429	9.8571	10
B07	cj0046	354.8	Y	354.616	889	490	6729	0.0728191	0.0728191	11	-0.1844	10.8156	11
B08	cj0046	354.8	Y	351.749	361	183	6764	0.027055	0.027055	11	-3.0507	7.9493	8
B08	cj0046	354.8	Y	352.712	2279	1171	6764	0.173122	0.173122	11	-2.0884	8.9116	9
B08	cj0046	354.8	Y	353.674	8769	4808	6764	0.710822	0.710822	11	-1.1259	9.8741	10
B08	cj0046	354.8	Y	354.637	896	557	6764	0.0823477	0.0823477	11	-0.1633	10.8367	11
B09	cj0046	354.8	Y	351.723	388	199	6003	0.0331501	0.0331501	11	-3.0774	7.9226	8
B09	cj0046	354.8	Y	352.757	2093	1093	6003	0.182076	0.182076	11	-2.0435	8.9565	9
B09	cj0046	354.8	Y	353.704	8049	4346	6003	0.723971	0.723971	11	-1.0956	9.9044	10
B09	cj0046	354.8	Y	354.566	745	365	6003	0.0608029	0.0608029	11	-0.2337	10.7663	11
B10	cj0046	354.8	Y	351.725	580	281	12357	0.0227401	0.0227401	11	-3.0749	7.9251	8
B10	cj0046	354.8	Y	352.674	4044	2102	12357	0.170106	0.170106	11	-2.1258	8.8742	9
B10	cj0046	354.8	Y	353.623	17074	9317	12357	0.753986	0.753986	11	-1.1765	9.8235	10
B10	cj0046	354.8	Y	354.573	1406	657	12357	0.0531682	0.0531682	11	-0.227	10.773	11
B11	cj0046	354.8	Y	351.782	622	280	10108	0.0277008	0.0277008	11	-3.0184	7.9816	8
B11	cj0046	354.8	Y	352.715	3353	1818	10108	0.179858	0.179858	11	-2.0849	8.9151	9
B11	cj0046	354.8	Y	353.734	13399	7370	10108	0.729125	0.729125	11	-1.0662	9.9338	10
B11	cj0046	354.8	Y	354.668	1245	640	10108	0.0633162	0.0633162	11	-0.1321	10.8679	11
B12	cj0046	354.8	Y	351.782	464	194	8014	0.0242076	0.0242076	11	-3.0184	7.9816	8
B12	cj0046	354.8	Y	352.8	2757	1416	8014	0.176691	0.176691	11	-2	9	9
B12	cj0046	354.8	Y	353.734	10813	5801	8014	0.723858	0.723858	11	-1.0662	9.9338	10
B12	cj0046	354.8	Y	354.668	1195	603	8014	0.0752433	0.0752433	11	-0.1321	10.8679	11
C01	cj0046	354.8	Y	351.735	386	191	7531	0.0253618	0.0253618	11	-3.0651	7.9349	8
C01	cj0046	354.8	Y	352.689	2561	1384	7531	0.183774	0.183774	11	-2.1107	8.8893	9
C01	cj0046	354.8	Y	353.644	9561	5382	7531	0.714646	0.714646	11	-1.1562	9.8438	10
C01	cj0046	354.8	Y	354.599	937	496	7531	0.0658611	0.0658611	11	-0.2015	10.7985	11
C02	cj0046	354.8	Y	351.651	551	278	11143	0.0249484	0.0249484	11	-3.1494	7.8506	8
C02	cj0046	354.8	Y	352.693	3590	1890	11143	0.169613	0.169613	11	-2.1068	8.8932	9
C02	cj0046	354.8	Y	353.649	14728	8102	11143	0.727093	0.727093	11	-1.1508	9.8492	10
C02	cj0046	354.8	Y	354.605	1332	747	11143	0.0670376	0.0670376	11	-0.1948	10.8052	11
C03	cj0046	354.8	Y	351.651	1736	910	8765	0.103822	0.103822	11	-3.1486	7.8514	8
C03	cj0046	354.8	Y	352.608	13291	7367	8765	0.840502	0.840502	11	-2.1922	8.8078	9
C03	cj0046	354.8	Y	353.564	874	488	8765	0.055676	0.055676	11	-1.2357	9.7643	10
C04	cj0046	354.8	Y	351.745	301	152	5540	0.0274368	0.0274368	11	-3.0551	7.9449	8
C04	cj0046	354.8	Y	352.705	1851	1029	5540	0.18574	0.18574	11	-2.0953	8.9047	9
C04	cj0046	354.8	Y	353.664	6880	3889	5540	0.701986	0.701986	11	-1.1355	9.8645	10
C04	cj0046	354.8	Y	354.624	773	423	5540	0.0763538	0.0763538	11	-0.1757	10.8243	11
C05	cj0046	354.8	Y	351.68	246	127	5255	0.0241675	0.0241675	11	-3.1203	7.8797	8
C05	cj0046	354.8	Y	352.652	1727	962	5255	0.183064	0.183064	11	-2.1476	8.8524	9
C05	cj0046	354.8	Y	353.625	6720	3707	5255	0.705423	0.705423	11	-1.1748	9.8252	10
C05	cj0046	354.8	Y	354.51	650	314	5255	0.0597526	0.0597526	11	-0.2903	10.7097	11
C06	cj0046	354.8	Y	351.692	423	210	7846	0.0267652	0.0267652	11	-3.1079	7.8921	8
C06	cj0046	354.8	Y	352.672	2615	1405	7846	0.179072	0.179072	11	-2.1282	8.8718	9
C06	cj0046	354.8	Y	353.652	10268	5762	7846	0.734387	0.734387	11	-1.1484	9.8516	10
C06	cj0046	354.8	Y	354.631	925	469	7846	0.0597757	0.0597757	11	-0.1686	10.8314	11
C07	cj0046	354.8	Y	351.748	584	294	12098	0.0243015	0.0243015	11	-3.0525	7.9475	8
C07	cj0046	354.8	Y	352.709	4145	2216	12098	0.183171	0.183171	11	-2.0914	8.9086	9
C07	cj0046	354.8	Y	353.67	16385	8889	12098	0.73475	0.73475	11	-1.1302	9.8698	10
C07	cj0046	354.8	Y	354.631	1467	699	12098	0.0577781	0.0577781	11	-0.1689	10.8311	11
C08	cj0046	354.8	Y	351.667	755	367	15104	0.0242982	0.0242982	11	-3.1326	7.8674	8
C08	cj0046	354.8	Y	352.633	5007	2674	15104	0.177039	0.177039	11	-2.167	8.833	9
C08	cj0046	354.8	Y	353.599	20507	11180	15104	0.740201	0.740201	11	-1.2012	9.7988	10
C08	cj0046	354.8	Y	354.565	1768	883	15104	0.0584613	0.0584613	11	-0.2354	10.7646	11
C09	cj0046	354.8	Y	351.732	988	463	17624	0.026271	0.026271	11	-3.0683	7.9317	8
C09	cj0046	354.8	Y	352.684	5879	3082	17624	0.174875	0.174875	11	-2.1157	8.8843	9
C09	cj0046	354.8	Y	353.724	24396	13102	17624	0.743418	0.743418	11	-1.0764	9.9236	10
C09	cj0046	354.8	Y	354.59	1983	881	17624	0.0499887	0.0499887	11	-0.2102	10.7898	11
C09	cj0046	354.8	Y	355.629	234	96	17624	0.00544712	0.00544712	11	0.8294	11.8294	12
C10	cj0046	354.8	Y	351.647	972	466	18630	0.0250134	0.0250134	11	-3.1526	7.8474	8
C10	cj0046	354.8	Y	352.688	6080	3219	18630	0.172786	0.172786	11	-2.1119	8.8881	9
C10	cj0046	354.8	Y	353.642	26981	13903	18630	0.746269	0.746269	11	-1.1578	9.8422	10
C10	cj0046	354.8	Y	354.596	2247	913	18630	0.049007	0.049007	11	-0.2035	10.7965	11
C10	cj0046	354.8	Y	355.464	232	90	18630	0.00483092	0.00483092	11	0.6641	11.6641	12
C11	cj0046	354.8	Y	351.792	921	447	18946	0.0235934	0.0235934	11	-3.0084	7.9916	8
C11	cj0046	354.8	Y	352.816	6191	3166	18946	0.167107	0.167107	11	-1.9844	9.0156	9
C11	cj0046	354.8	Y	353.754	26430	14361	18946	0.757996	0.757996	11	-1.0456	9.9544	10
C11	cj0046	354.8	Y	354.693	2130	887	18946	0.0468173	0.0468173	11	-0.1065	10.8935	11
C11	cj0046	354.8	Y	355.633	242	85	18946	0.00448644	0.00448644	11	0.8326	11.8326	12
C12	cj0046	354.8	Y	351.791	858	417	15854	0.0263025	0.0263025	11	-3.0092	7.9908	8
C12	cj0046	354.8	Y	352.814	5348	2768	15854	0.174593	0.174593	11	-1.9856	9.0144	9
C12	cj0046	354.8	Y	353.753	21710	11874	15854	0.748959	0.748959	11	-1.0472	9.9528	10
C12	cj0046	354.8	Y	354.692	1763	736	15854	0.0464236	0.0464236	11	-0.1085	10.8915	11
C12	cj0046	354.8	Y	355.63	170	59	15854	0.00372146	0.00372146	11	0.8303	11.8303	12
D01	cj0046	354.8	Y	352.836	239	138	885	0.155932	0.155932	11	-1.9643	9.0357	9
D01	cj0046	354.8	Y	353.695	975	680	885	0.768362	0.768362	11	-1.1047	9.8953	10
D02	cj0046	354.8	Y	351.726	541	258	10754	0.0239911	0.0239911	11	-3.0743	7.9257	8
D02	cj0046	354.8	Y	352.761	3490	1893	10754	0.176028	0.176028	11	-2.0389	8.9611	9
D02	cj0046	354.8	Y	353.71	14526	8021	10754	0.745862	0.745862	11	-1.0898	9.9102	10
D02	cj0046	354.8	Y	354.659	1163	582	10754	0.0541194	0.0541194	11	-0.1407	10.8593	11
D03	cj0046	354.8	Y	351.656	483	233	9017	0.0258401	0.0258401	11	-3.1439	7.8561	8
D03	cj0046	354.8	Y	352.702	2980	1629	9017	0.180659	0.180659	11	-2.098	8.902	9
D03	cj0046	354.8	Y	353.661	11949	6703	9017	0.743374	0.743374	11	-1.1392	9.8608	10
D03	cj0046	354.8	Y	354.62	923	400	9017	0.0443607	0.0443607	11	-0.1804	10.8196	11
D03	cj0046	354.8	Y	355.491	121	52	9017	0.00576688	0.00576688	11	0.6912	11.6912	12
D04	cj0046	354.8	Y	351.654	241	78	11315	0.0068935	0.0068935	11	-3.1462	7.8538	8
D04	cj0046	354.8	Y	352.612	2247	1110	11315	0.0980999	0.0980999	11	-2.1884	8.8116	9
D04	cj0046	354.8	Y	353.657	9586	5360	11315	0.473707	0.473707	11	-1.1434	9.8566	10
D04	cj0046	354.8	Y	354.615	8292	4411	11315	0.389837	0.389837	11	-0.1852	10.8148	11
D04	cj0046	354.8	Y	355.486	737	356	11315	0.0314627	0.0314627	11	0.686	11.686	12
D05	cj0046	354.8	Y	351.749	664	304	14175	0.0214462	0.0214462	11	-3.0508	7.9492	8
D05	cj0046	354.8	Y	352.711	4533	2325	14175	0.164021	0.164021	11	-2.0886	8.9114	9
D05	cj0046	354.8	Y	353.674	19492	10734	14175	0.757249	0.757249	11	-1.1264	9.8736	10
D05	cj0046	354.8	Y	354.636	1673	812	14175	0.057284	0.057284	11	-0.1641	10.8359	11
D06	cj0046	354.8	Y	351.666	630	315	12113	0.0260051	0.0260051	11	-3.1342	7.8658	8
D06	cj0046	354.8	Y	352.63	4021	2145	12113	0.177082	0.177082	11	-2.1696	8.8304	9
D06	cj0046	354.8	Y	353.683	15517	8779	12113	0.724759	0.724759	11	-1.1172	9.8828	10
D06	cj0046	354.8	Y	354.648	1511	798	12113	0.0658796	0.0658796	11	-0.1524	10.8476	11
D07	cj0046	354.8	Y	351.741	700	344	11702	0.0293967	0.0293967	11	-3.0593	7.9407	8
D07	cj0046	354.8	Y	352.698	3895	2078	11702	0.177576	0.177576	11	-2.1019	8.8981	9
D07	cj0046	354.8	Y	353.743	15907	8633	11702	0.737737	0.737737	11	-1.0575	9.9425	10
D07	cj0046	354.8	Y	354.7	1342	625	11702	0.0534097	0.0534097	11	-0.1001	10.8999	11
D08	cj0046	354.8	Y	351.742	871	398	13109	0.0303608	0.0303608	11	-3.0576	7.9424	8
D08	cj0046	354.8	Y	352.788	4288	2281	13109	0.174003	0.174003	11	-2.0121	8.9879	9
D08	cj0046	354.8	Y	353.746	18073	9764	13109	0.744832	0.744832	11	-1.0537	9.9463	10
D08	cj0046	354.8	Y	354.618	1319	606	13109	0.0462278	0.0462278	11	-0.1824	10.8176	11
D09	cj0046	354.8	Y	351.647	715	344	12814	0.0268456	0.0268456	11	-3.1534	7.8466	8
D09	cj0046	354.8	Y	352.687	4381	2350	12814	0.183393	0.183393	11	-2.1133	8.8867	9
D09	cj0046	354.8	Y	353.64	17729	9481	12814	0.739894	0.739894	11	-1.1598	9.8402	10
D09	cj0046	354.8	Y	354.594	1455	576	12814	0.0449508	0.0449508	11	-0.2063	10.7937	11
D09	cj0046	354.8	Y	355.547	187	63	12814	0.0049165	0.0049165	11	0.7474	11.7474	12
D10	cj0046	354.8	Y	351.731	822	375	14352	0.0261288	0.0261288	11	-3.0692	7.9308	8
D10	cj0046	354.8	Y	352.769	4775	2505	14352	0.17454	0.17454	11	-2.0307	8.9693	9
D10	cj0046	354.8	Y	353.721	19490	10597	14352	0.738364	0.738364	11	-1.0786	9.9214	10
D10	cj0046	354.8	Y	354.674	1754	875	14352	0.0609671	0.0609671	11	-0.1264	10.8736	11
D11	cj0046	354.8	Y	351.885	821	406	16194	0.025071	0.025071	11	-2.9152	8.0848	8
D11	cj0046	354.8	Y	352.827	5375	2752	16194	0.169939	0.169939	11	-1.9727	9.0273	9
D11	cj0046	354.8	Y	353.77	21775	12224	16194	0.754847	0.754847	11	-1.0301	9.9699	10
D11	cj0046	354.8	Y	354.713	1874	724	16194	0.0447079	0.0447079	11	-0.0874	10.9126	11
D11	cj0046	354.8	Y	355.655	218	88	16194	0.00543411	0.00543411	11	0.8553	11.8553	12
D12	cj0046	354.8	Y	351.801	761	372	14720	0.0252717	0.0252717	11	-2.9991	8.0009	8
D12	cj0046	354.8	Y	352.744	4949	2605	14720	0.17697	0.17697	11	-2.0556	8.9444	9
D12	cj0046	354.8	Y	353.774	20426	10975	14720	0.745584	0.745584	11	-1.0263	9.9737	10
D12	cj0046	354.8	Y	354.632	1674	702	14720	0.0476902	0.0476902	11	-0.1684	10.8316	11
D12	cj0046	354.8	Y	355.575	206	66	14720	0.0044837	0.0044837	11	0.7753	11.7753	12
E01	cj0046	354.8	Y	351.718	579	282	12043	0.0234161	0.0234161	11	-3.0824	7.9176	8
E01	cj0046	354.8	Y	352.748	3890	2105	12043	0.17479	0.17479	11	-2.0517	8.9483	9
E01	cj0046	354.8	Y	353.693	16042	8779	12043	0.728971	0.728971	11	-1.1068	9.8932	10
E01	cj0046	354.8	Y	354.724	1427	773	12043	0.0641867	0.0641867	11	-0.0758	10.9242	11
E02	cj0046	354.8	Y	351.72	473	222	9031	0.024582	0.024582	11	-3.08	7.92	8
E02	cj0046	354.8	Y	352.752	2931	1598	9031	0.176946	0.176946	11	-2.0478	8.9522	9
E02	cj0046	354.8	Y	353.699	11793	6610	9031	0.731923	0.731923	11	-1.1015	9.8985	10
E02	cj0046	354.8	Y	354.645	1042	540	9031	0.059794	0.059794	11	-0.155	10.845	11
E03	cj0046	354.8	Y	351.743	723	331	14444	0.0229161	0.0229161	11	-3.0568	7.9432	8
E03	cj0046	354.8	Y	352.702	4919	2665	14444	0.184506	0.184506	11	-2.098	8.902	9
E03	cj0046	354.8	Y	353.661	19347	10741	14444	0.743631	0.743631	11	-1.1392	9.8608	10
E03	cj0046	354.8	Y	354.62	1504	707	14444	0.0489477	0.0489477	11	-0.1804	10.8196	11
E04	cj0046	354.8	Y	351.656	675	329	15277	0.0215356	0.0215356	11	-3.1439	7.8561	8
E04	cj0046	354.8	Y	352.702	4687	2519	15277	0.164888	0.164888	11	-2.098	8.902	9
E04	cj0046	354.8	Y	353.661	20542	11412	15277	0.747005	0.747005	11	-1.1392	9.8608	10
E04	cj0046	354.8	Y	354.62	1984	1017	15277	0.0665707	0.0665707	11	-0.1804	10.8196	11
E05	cj0046	354.8	Y	351.661	673	322	13119	0.0245446	0.0245446	11	-3.139	7.861	8
E05	cj0046	354.8	Y	352.71	4209	2245	13119	0.171126	0.171126	11	-2.0899	8.9101	9
E05	cj0046	354.8	Y	353.672	17937	9839	13119	0.749981	0.749981	11	-1.128	9.872	10
E05	cj0046	354.8	Y	354.634	1485	713	13119	0.0543487	0.0543487	11	-0.1661	10.8339	11
E06	cj0046	354.8	Y	351.758	551	253	10356	0.0244303	0.0244303	11	-3.0424	7.9576	8
E06	cj0046	354.8	Y	352.724	3455	1897	10356	0.183179	0.183179	11	-2.0758	8.9242	9
E06	cj0046	354.8	Y	353.691	14117	7593	10356	0.733198	0.733198	11	-1.1092	9.8908	10
E06	cj0046	354.8	Y	354.657	1235	585	10356	0.056489	0.056489	11	-0.1427	10.8573	11
E07	cj0046	354.8	Y	351.655	694	315	13110	0.0240275	0.0240275	11	-3.1454	7.8546	8
E07	cj0046	354.8	Y	352.613	4295	2276	13110	0.173608	0.173608	11	-2.1872	8.8128	9
E07	cj0046	354.8	Y	353.571	17781	9739	13110	0.742868	0.742868	11	-1.2289	9.7711	10
E07	cj0046	354.8	Y	354.53	1454	669	13110	0.0510297	0.0510297	11	-0.2704	10.7296	11
E07	cj0046	354.8	Y	355.401	151	55	13110	0.00419527	0.00419527	11	0.6012	11.6012	12
E08	cj0046	354.8	Y	351.663	742	360	15388	0.0233949	0.0233949	11	-3.1375	7.8625	8
E08	cj0046	354.8	Y	352.625	4719	2567	15388	0.166818	0.166818	11	-2.1749	8.8251	9
E08	cj0046	354.8	Y	353.675	21068	11541	15388	0.75	0.75	11	-1.1248	9.8752	10
E08	cj0046	354.8	Y	354.638	1760	920	15388	0.0597868	0.0597868	11	-0.1621	10.8379	11
E09	cj0046	354.8	Y	351.743	801	376	15444	0.024346	0.024346	11	-3.0568	7.9432	8
E09	cj0046	354.8	Y	352.702	5188	2794	15444	0.180912	0.180912	11	-2.098	8.902	9
E09	cj0046	354.8	Y	353.748	20588	11311	15444	0.732388	0.732388	11	-1.0521	9.9479	10
E09	cj0046	354.8	Y	354.707	1844	925	15444	0.0598938	0.0598938	11	-0.0933	10.9067	11
E10	cj0046	354.8	Y	351.742	742	345	14065	0.024529	0.024529	11	-3.0576	7.9424	8
E10	cj0046	354.8	Y	352.701	4504	2458	14065	0.17476	0.17476	11	-2.0992	8.9008	9
E10	cj0046	354.8	Y	353.659	18833	10464	14065	0.743974	0.743974	11	-1.1408	9.8592	10
E10	cj0046	354.8	Y	354.618	1559	683	14065	0.0485603	0.0485603	11	-0.1824	10.8176	11
E11	cj0046	354.8	Y	351.717	889	429	17268	0.0248436	0.0248436	11	-3.0825	7.9175	8
E11	cj0046	354.8	Y	352.748	5527	2986	17268	0.172921	0.172921	11	-2.052	8.948	9
E11	cj0046	354.8	Y	353.693	23081	12865	17268	0.74502	0.74502	11	-1.1073	9.8927	10
E11	cj0046	354.8	Y	354.637	2051	988	17268	0.0572157	0.0572157	11	-0.1626	10.8374	11
E12	cj0046	354.8	Y	351.715	210	71	14886	0.00476958	0.00476958	11	-3.0849	7.9151	8
E12	cj0046	354.8	Y	352.744	1593	721	14886	0.0484348	0.0484348	11	-2.0556	8.9444	9
E12	cj0046	354.8	Y	353.688	7503	3802	14886	0.255408	0.255408	11	-1.1121	9.8879	10
E12	cj0046	354.8	Y	354.632	18268	9389	14886	0.630727	0.630727	11	-0.1684	10.8316	11
E12	cj0046	354.8	Y	355.661	1889	903	14886	0.060661	0.060661	11	0.8611	11.8611	12
F01	cj0046	354.8	Y	351.717	298	150	5790	0.0259067	0.0259067	11	-3.0832	7.9168	8
F01	cj0046	354.8	Y	352.747	1921	1055	5790	0.182211	0.182211	11	-2.0529	8.9471	9
F01	cj0046	354.8	Y	353.777	7325	4134	5790	0.71399	0.71399	11	-1.0225	9.9775	10
F01	cj0046	354.8	Y	354.722	684	385	5790	0.066494	0.066494	11	-0.0778	10.9222	11
F02	cj0046	354.8	Y	351.805	416	204	8388	0.0243205	0.0243205	11	-2.9948	8.0052	8
F02	cj0046	354.8	Y	352.751	2763	1503	8388	0.179185	0.179185	11	-2.049	8.951	9
F02	cj0046	354.8	Y	353.697	10759	6066	8388	0.723176	0.723176	11	-1.1031	9.8969	10
F02	cj0046	354.8	Y	354.643	983	532	8388	0.0634239	0.0634239	11	-0.157	10.843	11
F03	cj0046	354.8	Y	351.741	365	171	7569	0.0225922	0.0225922	11	-3.0593	7.9407	8
F03	cj0046	354.8	Y	352.785	2479	1354	7569	0.178888	0.178888	11	-2.0149	8.9851	9
F03	cj0046	354.8	Y	353.743	9711	5446	7569	0.719514	0.719514	11	-1.0575	9.9425	10
F03	cj0046	354.8	Y	354.7	948	533	7569	0.0704188	0.0704188	11	-0.1001	10.8999	11
F04	cj0046	354.8	Y	351.746	1218	646	6008	0.107523	0.107523	11	-3.0543	7.9457	8
F04	cj0046	354.8	Y	352.706	8861	4947	6008	0.823402	0.823402	11	-2.0941	8.9059	9
F04	cj0046	354.8	Y	353.666	596	358	6008	0.0595872	0.0595872	11	-1.1339	9.8661	10
F05	cj0046	354.8	Y	352.791	768	380	7180	0.0529248	0.0529248	11	-2.0093	8.9907	9
F05	cj0046	354.8	Y	353.75	3513	1892	7180	0.26351	0.26351	11	-1.0499	9.9501	10
F05	cj0046	354.8	Y	354.71	8289	4510	7180	0.628134	0.628134	11	-0.0904	10.9096	11
F05	cj0046	354.8	Y	355.582	814	398	7180	0.0554318	0.0554318	11	0.7818	11.7818	12
F06	cj0046	354.8	Y	351.843	328	143	5722	0.0249913	0.0249913	11	-2.9572	8.0428	8
F06	cj0046	354.8	Y	352.808	1893	1034	5722	0.180706	0.180706	11	-1.992	9.008	9
F06	cj0046	354.8	Y	353.773	7253	3998	5722	0.698707	0.698707	11	-1.0268	9.9732	10
F06	cj0046	354.8	Y	354.738	719	374	5722	0.0653618	0.0653618	11	-0.0618	10.9382	11
F07	cj0046	354.8	Y	351.651	509	234	9343	0.0250455	0.0250455	11	-3.1494	7.8506	8
F07	cj0046	354.8	Y	352.693	3213	1683	9343	0.180135	0.180135	11	-2.1068	8.8932	9
F07	cj0046	354.8	Y	353.649	12565	6915	9343	0.740126	0.740126	11	-1.1508	9.8492	10
F07	cj0046	354.8	Y	354.605	1126	511	9343	0.0546934	0.0546934	11	-0.1948	10.8052	11
F08	cj0046	354.8	Y	351.739	545	270	10103	0.0267247	0.0267247	11	-3.0608	7.9392	8
F08	cj0046	354.8	Y	352.696	3357	1791	10103	0.177274	0.177274	11	-2.1041	8.8959	9
F08	cj0046	354.8	Y	353.653	13569	7392	10103	0.731664	0.731664	11	-1.1471	9.8529	10
F08	cj0046	354.8	Y	354.61	1235	650	10103	0.0643373	0.0643373	11	-0.19	10.81	11
F09	cj0046	354.8	Y	351.731	236	115	3522	0.0326519	0.0326519	11	-3.0685	7.9315	8
F09	cj0046	354.8	Y	352.684	1220	684	3522	0.194208	0.194208	11	-2.116	8.884	9
F09	cj0046	354.8	Y	353.723	4394	2496	3522	0.708688	0.708688	11	-1.0769	9.9231	10
F09	cj0046	354.8	Y	354.502	421	227	3522	0.064452	0.064452	11	-0.2976	10.7024	11
F10	cj0046	354.8	Y	351.733	155	53	5593	0.00947613	0.00947613	11	-3.0668	7.9332	8
F10	cj0046	354.8	Y	352.687	654	303	5593	0.0541749	0.0541749	11	-2.1133	8.8867	9
F10	cj0046	354.8	Y	353.64	2707	1457	5593	0.260504	0.260504	11	-1.1598	9.8402	10
F10	cj0046	354.8	Y	354.68	6195	3502	5593	0.62614	0.62614	11	-0.1196	10.8804	11
F10	cj0046	354.8	Y	355.547	642	234	5593	0.041838	0.041838	11	0.7474	11.7474	12
F11	cj0046	354.8	Y	351.71	220	78	7232	0.0107854	0.0107854	11	-3.0904	7.9096	8
F11	cj0046	354.8	Y	352.736	1367	674	7232	0.0931969	0.0931969	11	-2.0644	8.9356	9
F11	cj0046	354.8	Y	353.676	5625	3045	7232	0.421045	0.421045	11	-1.1235	9.8765	10
F11	cj0046	354.8	Y	354.618	6198	3273	7232	0.452572	0.452572	11	-0.1825	10.8175	11
F11	cj0046	354.8	Y	355.559	502	162	7232	0.0224004	0.0224004	11	0.7587	11.7587	12
F12	cj0046	354.8	Y	351.796	255	117	4743	0.0246679	0.0246679	11	-3.0041	7.9959	8
F12	cj0046	354.8	Y	352.737	1632	895	4743	0.188699	0.188699	11	-2.0631	8.9369	9
F12	cj0046	354.8	Y	353.678	6196	3457	4743	0.728864	0.728864	11	-1.122	9.878	10
F12	cj0046	354.8	Y	354.619	620	274	4743	0.0577693	0.0577693	11	-0.1806	10.8194	11
G01	cj0046	354.8	Y	351.801	341	162	7090	0.0228491	0.0228491	11	-2.9991	8.0009	8
G01	cj0046	354.8	Y	352.83	2293	1224	7090	0.172638	0.172638	11	-1.9699	9.0301	9
G01	cj0046	354.8	Y	353.774	8974	5066	7090	0.714528	0.714528	11	-1.0263	9.9737	10
G01	cj0046	354.8	Y	354.717	875	450	7090	0.0634697	0.0634697	11	-0.0827	10.9173	11
G02	cj0046	354.8	Y	351.711	293	145	5396	0.0268718	0.0268718	11	-3.0888	7.9112	8
G02	cj0046	354.8	Y	352.738	1766	951	5396	0.176242	0.176242	11	-2.0616	8.9384	9
G02	cj0046	354.8	Y	353.68	6627	3734	5396	0.691994	0.691994	11	-1.1198	9.8802	10
G02	cj0046	354.8	Y	354.622	694	382	5396	0.0707932	0.0707932	11	-0.1778	10.8222	11
G03	cj0046	354.8	Y	351.817	106	31	8425	0.00367953	0.00367953	11	-2.9835	8.0165	8
G03	cj0046	354.8	Y	352.768	909	425	8425	0.0504451	0.0504451	11	-2.0319	8.9681	9
G03	cj0046	354.8	Y	353.72	4095	2175	8425	0.25816	0.25816	11	-1.0802	9.9198	10
G03	cj0046	354.8	Y	354.672	9718	5391	8425	0.639881	0.639881	11	-0.1284	10.8716	11
G03	cj0046	354.8	Y	355.623	915	403	8425	0.0478338	0.0478338	11	0.8235	11.8235	12
G04	cj0046	354.8	Y	351.822	330	176	5891	0.0298761	0.0298761	11	-2.9783	8.0217	8
G04	cj0046	354.8	Y	352.689	1981	1107	5891	0.187914	0.187914	11	-2.1107	8.8893	9
G04	cj0046	354.8	Y	353.731	7305	4182	5891	0.709896	0.709896	11	-1.0694	9.9306	10
G04	cj0046	354.8	Y	354.685	775	426	5891	0.0723137	0.0723137	11	-0.1147	10.8853	11
G05	cj0046	354.8	Y	351.732	314	160	5359	0.0298563	0.0298563	11	-3.0676	7.9324	8
G05	cj0046	354.8	Y	352.685	1887	1037	5359	0.193506	0.193506	11	-2.1145	8.8855	9
G05	cj0046	354.8	Y	353.639	6937	3830	5359	0.714686	0.714686	11	-1.1614	9.8386	10
G05	cj0046	354.8	Y	354.592	687	332	5359	0.0619519	0.0619519	11	-0.2082	10.7918	11
G06	cj0046	354.8	Y	351.732	627	305	11713	0.0260394	0.0260394	11	-3.0676	7.9324	8
G06	cj0046	354.8	Y	352.685	3844	2061	11713	0.175958	0.175958	11	-2.1145	8.8855	9
G06	cj0046	354.8	Y	353.725	15419	8452	11713	0.721591	0.721591	11	-1.0748	9.9252	10
G06	cj0046	354.8	Y	354.592	1319	752	11713	0.0642022	0.0642022	11	-0.2082	10.7918	11
G07	cj0046	354.8	Y	351.734	478	230	8223	0.0279703	0.0279703	11	-3.0658	7.9342	8
G07	cj0046	354.8	Y	352.775	2860	1488	8223	0.180956	0.180956	11	-2.0251	8.9749	9
G07	cj0046	354.8	Y	353.729	10929	5977	8223	0.726864	0.726864	11	-1.071	9.929	10
G07	cj0046	354.8	Y	354.683	1077	528	8223	0.0642101	0.0642101	11	-0.1167	10.8833	11
G08	cj0046	354.8	Y	351.743	129	49	7993	0.00613036	0.00613036	11	-3.0568	7.9432	8
G08	cj0046	354.8	Y	352.789	908	451	7993	0.0564244	0.0564244	11	-2.0108	8.9892	9
G08	cj0046	354.8	Y	353.748	3981	2142	7993	0.267984	0.267984	11	-1.0521	9.9479	10
G08	cj0046	354.8	Y	354.707	9088	4881	7993	0.610659	0.610659	11	-0.0933	10.9067	11
G08	cj0046	354.8	Y	355.666	943	423	7993	0.0529213	0.0529213	11	0.8655	11.8655	12
G09	cj0046	354.8	Y	351.731	436	202	7638	0.0264467	0.0264467	11	-3.0692	7.9308	8
G09	cj0046	354.8	Y	352.683	2552	1394	7638	0.182509	0.182509	11	-2.1172	8.8828	9
G09	cj0046	354.8	Y	353.721	10115	5544	7638	0.725844	0.725844	11	-1.0786	9.9214	10
G09	cj0046	354.8	Y	354.587	949	498	7638	0.0652003	0.0652003	11	-0.2129	10.7871	11
G10	cj0046	354.8	Y	351.82	493	252	8442	0.0298507	0.0298507	11	-2.9801	8.0199	8
G10	cj0046	354.8	Y	352.773	2763	1493	8442	0.176854	0.176854	11	-2.0267	8.9733	9
G10	cj0046	354.8	Y	353.727	11055	6150	8442	0.7285	0.7285	11	-1.0732	9.9268	10
G10	cj0046	354.8	Y	354.68	1066	547	8442	0.0647951	0.0647951	11	-0.1196	10.8804	11
G11	cj0046	354.8	Y	351.887	299	139	4678	0.0297136	0.0297136	11	-2.9125	8.0875	8
G11	cj0046	354.8	Y	352.831	1572	832	4678	0.177854	0.177854	11	-1.9686	9.0314	9
G11	cj0046	354.8	Y	353.775	6035	3408	4678	0.728516	0.728516	11	-1.0247	9.9753	10
G11	cj0046	354.8	Y	354.634	608	299	4678	0.0639162	0.0639162	11	-0.1665	10.8335	11
G12	cj0046	354.8	Y	351.797	444	215	8595	0.0250145	0.0250145	11	-3.0032	7.9968	8
G12	cj0046	354.8	Y	352.738	2874	1489	8595	0.17324	0.17324	11	-2.0616	8.9384	9
G12	cj0046	354.8	Y	353.68	11656	6351	8595	0.738918	0.738918	11	-1.1198	9.8802	10
G12	cj0046	354.8	Y	354.622	1069	540	8595	0.0628272	0.0628272	11	-0.1778	10.8222	11
H01	cj0046	354.8	Y	351.869	314	160	6037	0.0265032	0.0265032	11	-2.931	8.069	8
H01	cj0046	354.8	Y	352.804	1935	1066	6037	0.176578	0.176578	11	-1.9964	9.0036	9
H01	cj0046	354.8	Y	353.823	7650	4314	6037	0.714593	0.714593	11	-0.9766	10.0234	10
H01	cj0046	354.8	Y	354.673	716	408	6037	0.0675832	0.0675832	11	-0.1267	10.8733	11
H02	cj0046	354.8	Y	351.782	329	159	6570	0.0242009	0.0242009	11	-3.0184	7.9816	8
H02	cj0046	354.8	Y	352.8	2101	1147	6570	0.174581	0.174581	11	-2	9	9
H02	cj0046	354.8	Y	353.734	8533	4754	6570	0.723592	0.723592	11	-1.0662	9.9338	10
H02	cj0046	354.8	Y	354.668	744	403	6570	0.0613394	0.0613394	11	-0.1321	10.8679	11
H03	cj0046	354.8	Y	351.724	452	226	8683	0.0260279	0.0260279	11	-3.0757	7.9243	8
H03	cj0046	354.8	Y	352.759	2760	1509	8683	0.173788	0.173788	11	-2.0408	8.9592	9
H03	cj0046	354.8	Y	353.708	11160	6350	8683	0.731314	0.731314	11	-1.0918	9.9082	10
H03	cj0046	354.8	Y	354.657	1051	537	8683	0.061845	0.061845	11	-0.1427	10.8573	11
H04	cj0046	354.8	Y	351.817	318	143	5517	0.0259199	0.0259199	11	-2.9827	8.0173	8
H04	cj0046	354.8	Y	352.769	1967	1055	5517	0.191227	0.191227	11	-2.0307	8.9693	9
H04	cj0046	354.8	Y	353.721	6755	3871	5517	0.701649	0.701649	11	-1.0786	9.9214	10
H04	cj0046	354.8	Y	354.76	763	401	5517	0.0726844	0.0726844	11	-0.0398	10.9602	11
H05	cj0046	354.8	Y	351.804	301	135	4639	0.0291011	0.0291011	11	-2.9956	8.0044	8
H05	cj0046	354.8	Y	352.75	1639	882	4639	0.190127	0.190127	11	-2.0502	8.9498	9
H05	cj0046	354.8	Y	353.695	6047	3331	4639	0.718043	0.718043	11	-1.1047	9.8953	10
H05	cj0046	354.8	Y	354.641	655	291	4639	0.062729	0.062729	11	-0.159	10.841	11
H06	cj0046	354.8	Y	351.722	314	140	4972	0.0281577	0.0281577	11	-3.0783	7.9217	8
H06	cj0046	354.8	Y	352.755	1711	898	4972	0.180611	0.180611	11	-2.045	8.955	9
H06	cj0046	354.8	Y	353.702	6408	3612	4972	0.726468	0.726468	11	-1.0977	9.9023	10
H06	cj0046	354.8	Y	354.65	645	322	4972	0.0647627	0.0647627	11	-0.1503	10.8497	11
H07	cj0046	354.8	Y	351.776	573	273	11192	0.0243924	0.0243924	11	-3.0245	7.9755	8
H07	cj0046	354.8	Y	352.706	3835	2055	11192	0.183613	0.183613	11	-2.0943	8.9057	9
H07	cj0046	354.8	Y	353.721	14744	8100	11192	0.723731	0.723731	11	-1.0794	9.9206	10
H07	cj0046	354.8	Y	354.651	1406	730	11192	0.0652252	0.0652252	11	-0.149	10.851	11
H08	cj0046	354.8	Y	351.72	569	253	10285	0.0245989	0.0245989	11	-3.08	7.92	8
H08	cj0046	354.8	Y	352.752	3399	1869	10285	0.181721	0.181721	11	-2.0478	8.9522	9
H08	cj0046	354.8	Y	353.699	13193	7466	10285	0.725912	0.725912	11	-1.1015	9.8985	10
H08	cj0046	354.8	Y	354.645	1345	697	10285	0.0677686	0.0677686	11	-0.155	10.845	11
H09	cj0046	354.8	Y	351.804	1102	534	15055	0.0354699	0.0354699	11	-2.9964	8.0036	8
H09	cj0046	354.8	Y	352.749	6623	3473	15055	0.230687	0.230687	11	-2.0514	8.9486	9
H09	cj0046	354.8	Y	353.78	19284	10332	15055	0.686284	0.686284	11	-1.0204	9.9796	10
H09	cj0046	354.8	Y	354.725	1526	681	15055	0.0452341	0.0452341	11	-0.075	10.925	11
H10	cj0046	354.8	Y	351.813	897	425	11347	0.0374548	0.0374548	11	-2.9871	8.0129	8
H10	cj0046	354.8	Y	352.763	4933	2688	11347	0.236891	0.236891	11	-2.0374	8.9626	9
H10	cj0046	354.8	Y	353.799	14568	7686	11347	0.67736	0.67736	11	-1.0013	9.9987	10
H10	cj0046	354.8	Y	354.748	1158	548	11347	0.0482947	0.0482947	11	-0.0516	10.9484	11
H11	cj0046	354.8	Y	351.785	1339	610	18409	0.033136	0.033136	11	-3.015	7.985	8
H11	cj0046	354.8	Y	352.721	7949	4138	18409	0.224781	0.224781	11	-2.0795	8.9205	9
H11	cj0046	354.8	Y	353.656	22824	12528	18409	0.680537	0.680537	11	-1.1438	9.8562	10
H11	cj0046	354.8	Y	354.677	2302	1096	18409	0.0595361	0.0595361	11	-0.1226	10.8774	11
H12	cj0046	354.8	Y	351.788	1200	568	15297	0.0371315	0.0371315	11	-3.0118	7.9882	8
H12	cj0046	354.8	Y	352.81	7307	3752	15297	0.245277	0.245277	11	-1.9897	9.0103	9
H12	cj0046	354.8	Y	353.833	18770	10214	15297	0.667713	0.667713	11	-0.9673	10.0327	10
H12	cj0046	354.8	Y	354.77	1700	763	15297	0.0498791	0.0498791	11	-0.0301	10.9699	11
A01	cj0171	282.3	Y	280.356	551	235	17545	0.0133941	0.0133941	9	-1.9442	7.0558	7
A01	cj0171	282.3	Y	281.296	3548	1864	17545	0.106241	0.106241	9	-1.0037	7.9963	8
A01	cj0171	282.3	Y	282.237	25278	13603	17545	0.775321	0.775321	9	-0.0634	8.9366	9
A01	cj0171	282.3	Y	283.177	3463	1843	17545	0.105044	0.105044	9	0.8769	9.8769	10
A02	cj0171	282.3	Y	280.296	394	139	18025	0.00771151	0.00771151	9	-2.0045	6.9955	7
A02	cj0171	282.3	Y	281.235	3649	1825	18025	0.101248	0.101248	9	-1.0655	7.9345	8
A02	cj0171	282.3	Y	282.173	26916	14254	18025	0.790791	0.790791	9	-0.1266	8.8734	9
A02	cj0171	282.3	Y	283.112	3257	1785	18025	0.0990291	0.0990291	9	0.8122	9.8122	10
A03	cj0171	282.3	Y	280.336	648	265	17836	0.0148576	0.0148576	9	-1.9643	7.0357	7
A03	cj0171	282.3	Y	281.195	3521	1856	17836	0.104059	0.104059	9	-1.1049	7.8951	8
A03	cj0171	282.3	Y	282.226	26008	13962	17836	0.782799	0.782799	9	-0.0736	8.9264	9
A03	cj0171	282.3	Y	283.086	3374	1727	17836	0.0968266	0.0968266	9	0.7856	9.7856	10
A04	cj0171	282.3	Y	280.296	374	162	18457	0.00877716	0.00877716	9	-2.0035	6.9965	7
A04	cj0171	282.3	Y	281.158	3886	1983	18457	0.107439	0.107439	9	-1.1424	7.8576	8
A04	cj0171	282.3	Y	282.191	26855	14398	18457	0.780083	0.780083	9	-0.1093	8.8907	9
A04	cj0171	282.3	Y	283.052	3695	1914	18457	0.1037	0.1037	9	0.7516	9.7516	10
A05	cj0171	282.3	Y	280.373	453	192	18956	0.0101287	0.0101287	9	-1.9269	7.0731	7
A05	cj0171	282.3	Y	281.231	3772	1860	18956	0.098122	0.098122	9	-1.0689	7.9311	8
A05	cj0171	282.3	Y	282.175	28611	15103	18956	0.79674	0.79674	9	-0.1253	8.8747	9
A05	cj0171	282.3	Y	283.118	3518	1774	18956	0.0935851	0.0935851	9	0.8182	9.8182	10
A06	cj0171	282.3	Y	280.291	403	180	14876	0.0121	0.0121	9	-2.0089	6.9911	7
A06	cj0171	282.3	Y	281.235	3163	1567	14876	0.105337	0.105337	9	-1.0653	7.9347	8
A06	cj0171	282.3	Y	282.178	21376	11333	14876	0.761831	0.761831	9	-0.1218	8.8782	9
A06	cj0171	282.3	Y	283.122	3386	1796	14876	0.120731	0.120731	9	0.8216	9.8216	10
A07	cj0171	282.3	Y	279.242	176	91	17451	0.0052146	0.0052146	9	-3.0579	5.9421	6
A07	cj0171	282.3	Y	280.354	423	185	17451	0.0106011	0.0106011	9	-1.9463	7.0537	7
A07	cj0171	282.3	Y	281.294	4027	2006	17451	0.11495	0.11495	9	-1.0058	7.9942	8
A07	cj0171	282.3	Y	282.235	25781	13443	17451	0.770328	0.770328	9	-0.0654	8.9346	9
A07	cj0171	282.3	Y	283.175	3330	1726	17451	0.0989055	0.0989055	9	0.8748	9.8748	10
A08	cj0171	282.3	Y	280.321	408	167	19195	0.00870018	0.00870018	9	-1.9794	7.0206	7
A08	cj0171	282.3	Y	281.263	3987	2006	19195	0.104506	0.104506	9	-1.0373	7.9627	8
A08	cj0171	282.3	Y	282.205	29077	14853	19195	0.773795	0.773795	9	-0.0953	8.9047	9
A08	cj0171	282.3	Y	283.147	4106	2169	19195	0.112998	0.112998	9	0.8466	9.8466	10
A09	cj0171	282.3	Y	280.337	577	223	24757	0.00900755	0.00900755	9	-1.9635	7.0365	7
A09	cj0171	282.3	Y	281.274	5209	2563	24757	0.103526	0.103526	9	-1.0263	7.9737	8
A09	cj0171	282.3	Y	282.211	32512	19495	24757	0.787454	0.787454	9	-0.0891	8.9109	9
A09	cj0171	282.3	Y	283.148	4987	2476	24757	0.100012	0.100012	9	0.8479	9.8479	10
A10	cj0171	282.3	Y	280.364	461	180	25141	0.00715962	0.00715962	9	-1.9364	7.0636	7
A10	cj0171	282.3	Y	281.299	5312	2695	25141	0.107195	0.107195	9	-1.0007	7.9993	8
A10	cj0171	282.3	Y	282.15	32515	19457	25141	0.773915	0.773915	9	-0.1501	8.8499	9
A10	cj0171	282.3	Y	283.171	5195	2761	25141	0.109821	0.109821	9	0.8706	9.8706	10
A11	cj0171	282.3	Y	280.33	511	202	23300	0.00866953	0.00866953	9	-1.9698	7.0302	7
A11	cj0171	282.3	Y	281.336	5015	2512	23300	0.107811	0.107811	9	-0.9645	8.0355	8
A11	cj0171	282.3	Y	282.257	32549	18180	23300	0.780258	0.780258	9	-0.0431	8.9569	9
A11	cj0171	282.3	Y	283.262	4465	2374	23300	0.101888	0.101888	9	0.9619	9.9619	10
A12	cj0171	282.3	Y	280.37	378	143	20433	0.00699848	0.00699848	9	-1.9295	7.0705	7
A12	cj0171	282.3	Y	281.374	4284	2110	20433	0.103264	0.103264	9	-0.9261	8.0739	8
A12	cj0171	282.3	Y	282.294	29684	15960	20433	0.781089	0.781089	9	-0.0064	8.9936	9
A12	cj0171	282.3	Y	283.213	4235	2170	20433	0.106201	0.106201	9	0.9131	9.9131	10
B01	cj0171	282.3	Y	280.264	502	247	18140	0.0136163	0.0136163	9	-2.0355	6.9645	7
B01	cj0171	282.3	Y	281.205	3761	1932	18140	0.106505	0.106505	9	-1.0949	7.9051	8
B01	cj0171	282.3	Y	282.146	25776	14134	18140	0.779162	0.779162	9	-0.1544	8.8456	9
B01	cj0171	282.3	Y	283.086	3636	1827	18140	0.100717	0.100717	9	0.786	9.786	10
B02	cj0171	282.3	Y	280.229	404	186	18276	0.0101773	0.0101773	9	-2.0709	6.9291	7
B02	cj0171	282.3	Y	281.171	3707	2024	18276	0.110746	0.110746	9	-1.1287	7.8713	8
B02	cj0171	282.3	Y	282.113	26408	14264	18276	0.780477	0.780477	9	-0.1865	8.8135	9
B02	cj0171	282.3	Y	283.055	3573	1802	18276	0.0985993	0.0985993	9	0.7555	9.7555	10
B03	cj0171	282.3	Y	280.233	480	188	18395	0.0102202	0.0102202	9	-2.0668	6.9332	7
B03	cj0171	282.3	Y	281.184	3687	1890	18395	0.102745	0.102745	9	-1.1164	7.8836	8
B03	cj0171	282.3	Y	282.134	27010	14397	18395	0.782658	0.782658	9	-0.1661	8.8339	9
B03	cj0171	282.3	Y	283.084	3619	1850	18395	0.100571	0.100571	9	0.784	9.784	10
B03	cj0171	282.3	Y	283.948	161	70	18395	0.00380538	0.00380538	9	1.6477	10.6477	11
B04	cj0171	282.3	Y	280.376	453	153	16047	0.00953449	0.00953449	9	-1.9236	7.0764	7
B04	cj0171	282.3	Y	281.242	3287	1662	16047	0.103571	0.103571	9	-1.0582	7.9418	8
B04	cj0171	282.3	Y	282.194	23201	12375	16047	0.771172	0.771172	9	-0.1064	8.8936	9
B04	cj0171	282.3	Y	283.145	3337	1857	16047	0.115723	0.115723	9	0.8452	9.8452	10
B05	cj0171	282.3	Y	280.263	448	184	20206	0.00910621	0.00910621	9	-2.0369	6.9631	7
B05	cj0171	282.3	Y	281.212	3987	2032	20206	0.100564	0.100564	9	-1.0881	7.9119	8
B05	cj0171	282.3	Y	282.161	29780	15847	20206	0.784272	0.784272	9	-0.1394	8.8606	9
B05	cj0171	282.3	Y	283.109	3824	2070	20206	0.102445	0.102445	9	0.8092	9.8092	10
B06	cj0171	282.3	Y	280.269	474	191	18882	0.0101155	0.0101155	9	-2.0311	6.9689	7
B06	cj0171	282.3	Y	281.218	3767	1890	18882	0.100095	0.100095	9	-1.0824	7.9176	8
B06	cj0171	282.3	Y	282.166	27478	14865	18882	0.787258	0.787258	9	-0.1338	8.8662	9
B06	cj0171	282.3	Y	283.115	3661	1864	18882	0.0987184	0.0987184	9	0.8147	9.8147	10
B07	cj0171	282.3	Y	280.192	266	87	15185	0.00572934	0.00572934	9	-2.1085	6.8915	7
B07	cj0171	282.3	Y	281.23	3244	1513	15185	0.0996378	0.0996378	9	-1.0697	7.9303	8
B07	cj0171	282.3	Y	282.182	22714	11923	15185	0.785183	0.785183	9	-0.1177	8.8823	9
B07	cj0171	282.3	Y	283.134	3124	1662	15185	0.10945	0.10945	9	0.8343	9.8343	10
B08	cj0171	282.3	Y	280.282	355	150	18572	0.00807667	0.00807667	9	-2.0182	6.9818	7
B08	cj0171	282.3	Y	281.234	3793	1864	18572	0.100366	0.100366	9	-1.0661	7.9339	8
B08	cj0171	282.3	Y	282.186	27373	14449	18572	0.777999	0.777999	9	-0.1142	8.8858	9
B08	cj0171	282.3	Y	283.051	3770	1964	18572	0.105751	0.105751	9	0.7511	9.7511	10
B08	cj0171	282.3	Y	283.916	207	92	18572	0.00495369	0.00495369	9	1.6164	10.6164	11
B09	cj0171	282.3	Y	280.389	509	229	21694	0.0105559	0.0105559	9	-1.9112	7.0888	7
B09	cj0171	282.3	Y	281.328	4550	2248	21694	0.103623	0.103623	9	-0.9723	8.0277	8
B09	cj0171	282.3	Y	282.266	32430	16890	21694	0.778556	0.778556	9	-0.0336	8.9664	9
B09	cj0171	282.3	Y	283.205	4624	2327	21694	0.107265	0.107265	9	0.905	9.905	10
B10	cj0171	282.3	Y	280.296	592	267	22855	0.0116823	0.0116823	9	-2.0045	6.9955	7
B10	cj0171	282.3	Y	281.235	4716	2274	22855	0.0994968	0.0994968	9	-1.0655	7.9345	8
B10	cj0171	282.3	Y	282.173	32464	18024	22855	0.788624	0.788624	9	-0.1266	8.8734	9
B10	cj0171	282.3	Y	283.112	4479	2290	22855	0.100197	0.100197	9	0.8122	9.8122	10
B11	cj0171	282.3	Y	280.433	541	221	25180	0.00877681	0.00877681	9	-1.8667	7.1333	7
B11	cj0171	282.3	Y	281.358	5414	2654	25180	0.105401	0.105401	9	-0.9421	8.0579	8
B11	cj0171	282.3	Y	282.198	32461	19646	25180	0.780222	0.780222	9	-0.1017	8.8983	9
B11	cj0171	282.3	Y	283.207	5487	2659	25180	0.1056	0.1056	9	0.9067	9.9067	10
B12	cj0171	282.3	Y	280.439	527	189	23524	0.00803435	0.00803435	9	-1.8609	7.1391	7
B12	cj0171	282.3	Y	281.363	4991	2441	23524	0.103766	0.103766	9	-0.9365	8.0635	8
B12	cj0171	282.3	Y	282.288	32498	18252	23524	0.775888	0.775888	9	-0.0121	8.9879	9
B12	cj0171	282.3	Y	283.212	5177	2555	23524	0.108612	0.108612	9	0.9121	9.9121	10
C01	cj0171	282.3	Y	280.379	442	153	19589	0.00781051	0.00781051	9	-1.921	7.079	7
C01	cj0171	282.3	Y	281.323	4020	2046	19589	0.104446	0.104446	9	-0.9774	8.0226	8
C01	cj0171	282.3	Y	282.266	28646	15242	19589	0.77809	0.77809	9	-0.0339	8.9661	9
C01	cj0171	282.3	Y	283.209	3981	2148	19589	0.109653	0.109653	9	0.9094	9.9094	10
C02	cj0171	282.3	Y	280.371	347	129	19651	0.00656455	0.00656455	9	-1.929	7.071	7
C02	cj0171	282.3	Y	281.229	4000	1974	19651	0.100453	0.100453	9	-1.071	7.929	8
C02	cj0171	282.3	Y	282.173	29658	15478	19651	0.787644	0.787644	9	-0.1274	8.8726	9
C02	cj0171	282.3	Y	283.116	3736	2010	19651	0.102285	0.102285	9	0.8162	9.8162	10
C03	cj0171	282.3	Y	280.349	441	193	18726	0.0103065	0.0103065	9	-1.9507	7.0493	7
C03	cj0171	282.3	Y	281.212	3858	1929	18726	0.103012	0.103012	9	-1.0881	7.9119	8
C03	cj0171	282.3	Y	282.161	27398	14559	18726	0.777475	0.777475	9	-0.1394	8.8606	9
C03	cj0171	282.3	Y	283.109	3612	2045	18726	0.109206	0.109206	9	0.8092	9.8092	10
C04	cj0171	282.3	Y	280.235	381	160	17078	0.00936878	0.00936878	9	-2.0646	6.9354	7
C04	cj0171	282.3	Y	281.186	3591	1877	17078	0.109907	0.109907	9	-1.1143	7.8857	8
C04	cj0171	282.3	Y	282.136	23804	13063	17078	0.764902	0.764902	9	-0.1641	8.8359	9
C04	cj0171	282.3	Y	283.086	3734	1930	17078	0.113011	0.113011	9	0.786	9.786	10
C05	cj0171	282.3	Y	281.146	613	236	13235	0.0178315	0.0178315	9	-1.1545	7.8455	8
C05	cj0171	282.3	Y	282.111	5801	2877	13235	0.217378	0.217378	9	-0.1892	8.8108	9
C05	cj0171	282.3	Y	283.076	16457	8757	13235	0.661655	0.661655	9	0.7761	9.7761	10
C05	cj0171	282.3	Y	284.041	2592	1365	13235	0.103136	0.103136	9	1.7412	10.7412	11
C06	cj0171	282.3	Y	280.255	530	231	16420	0.0140682	0.0140682	9	-2.0452	6.9548	7
C06	cj0171	282.3	Y	281.225	3341	1784	16420	0.108648	0.108648	9	-1.0746	7.9254	8
C06	cj0171	282.3	Y	282.108	23171	12844	16420	0.782217	0.782217	9	-0.1925	8.8075	9
C06	cj0171	282.3	Y	283.078	3106	1561	16420	0.095067	0.095067	9	0.7778	9.7778	10
C07	cj0171	282.3	Y	280.351	349	153	19877	0.00769734	0.00769734	9	-1.9491	7.0509	7
C07	cj0171	282.3	Y	281.213	4142	2082	19877	0.104744	0.104744	9	-1.0866	7.9134	8
C07	cj0171	282.3	Y	282.162	30087	15651	19877	0.787392	0.787392	9	-0.138	8.862	9
C07	cj0171	282.3	Y	283.111	3752	1952	19877	0.098204	0.098204	9	0.8105	9.8105	10
C08	cj0171	282.3	Y	281.173	1101	473	24938	0.018967	0.018967	9	-1.1265	7.8735	8
C08	cj0171	282.3	Y	282.215	10002	4989	24938	0.200056	0.200056	9	-0.0846	8.9154	9
C08	cj0171	282.3	Y	283.084	32417	17323	24938	0.694643	0.694643	9	0.7837	9.7837	10
C08	cj0171	282.3	Y	284.039	4332	2153	24938	0.0863341	0.0863341	9	1.7386	10.7386	11
C09	cj0171	282.3	Y	280.371	436	163	26435	0.00616607	0.00616607	9	-1.929	7.071	7
C09	cj0171	282.3	Y	281.229	5747	2693	26435	0.101873	0.101873	9	-1.071	7.929	8
C09	cj0171	282.3	Y	282.087	32371	20874	26435	0.789635	0.789635	9	-0.2132	8.7868	9
C09	cj0171	282.3	Y	283.116	5290	2705	26435	0.102326	0.102326	9	0.8162	9.8162	10
C10	cj0171	282.3	Y	280.285	423	170	26548	0.0064035	0.0064035	9	-2.0148	6.9852	7
C10	cj0171	282.3	Y	281.229	5709	2636	26548	0.0992918	0.0992918	9	-1.071	7.929	8
C10	cj0171	282.3	Y	282.087	32392	21322	26548	0.803149	0.803149	9	-0.2132	8.7868	9
C10	cj0171	282.3	Y	283.116	5032	2420	26548	0.0911556	0.0911556	9	0.8162	9.8162	10
C11	cj0171	282.3	Y	281.314	1630	715	27350	0.0261426	0.0261426	9	-0.9857	8.0143	8
C11	cj0171	282.3	Y	282.33	12656	6306	27350	0.230567	0.230567	9	0.0297	9.0297	9
C11	cj0171	282.3	Y	283.176	32344	17917	27350	0.655101	0.655101	9	0.8758	9.8758	10
C11	cj0171	282.3	Y	284.191	4763	2320	27350	0.0848263	0.0848263	9	1.8911	10.8911	11
C12	cj0171	282.3	Y	279.4	208	85	25623	0.00331733	0.00331733	9	-2.9001	6.0999	6
C12	cj0171	282.3	Y	280.414	534	202	25623	0.00788354	0.00788354	9	-1.8861	7.1139	7
C12	cj0171	282.3	Y	281.259	5553	2649	25623	0.103384	0.103384	9	-1.0413	7.9587	8
C12	cj0171	282.3	Y	282.103	32513	20038	25623	0.782032	0.782032	9	-0.1965	8.8035	9
C12	cj0171	282.3	Y	283.202	4968	2603	25623	0.101588	0.101588	9	0.9016	9.9016	10
D01	cj0171	282.3	Y	280.43	349	147	22058	0.00666425	0.00666425	9	-1.8704	7.1296	7
D01	cj0171	282.3	Y	281.367	4077	2135	22058	0.0967903	0.0967903	9	-0.9333	8.0667	8
D01	cj0171	282.3	Y	282.304	32551	17357	22058	0.78688	0.78688	9	0.0037	9.0037	9
D01	cj0171	282.3	Y	283.155	4301	2307	22058	0.104588	0.104588	9	0.8554	9.8554	10
D02	cj0171	282.3	Y	280.248	326	134	17757	0.00754632	0.00754632	9	-2.0524	6.9476	7
D02	cj0171	282.3	Y	281.27	3367	1714	17757	0.0965253	0.0965253	9	-1.0299	7.9701	8
D02	cj0171	282.3	Y	282.207	26987	14084	17757	0.793152	0.793152	9	-0.0926	8.9074	9
D02	cj0171	282.3	Y	283.144	3316	1778	17757	0.10013	0.10013	9	0.8445	9.8445	10
D03	cj0171	282.3	Y	280.218	392	132	19589	0.00673848	0.00673848	9	-2.0816	6.9184	7
D03	cj0171	282.3	Y	281.165	3841	1982	19589	0.101179	0.101179	9	-1.1346	7.8654	8
D03	cj0171	282.3	Y	282.112	28696	15501	19589	0.791311	0.791311	9	-0.1877	8.8123	9
D03	cj0171	282.3	Y	283.059	3589	1900	19589	0.0969932	0.0969932	9	0.7591	9.7591	10
D04	cj0171	282.3	Y	280.175	308	111	20479	0.00542019	0.00542019	9	-2.1253	6.8747	7
D04	cj0171	282.3	Y	281.123	3891	1878	20479	0.0917037	0.0917037	9	-1.1765	7.8235	8
D04	cj0171	282.3	Y	282.072	30858	16606	20479	0.810879	0.810879	9	-0.2278	8.7722	9
D04	cj0171	282.3	Y	283.021	3653	1830	20479	0.0893598	0.0893598	9	0.7209	9.7209	10
D05	cj0171	282.3	Y	280.237	285	109	21994	0.0049559	0.0049559	9	-2.063	6.937	7
D05	cj0171	282.3	Y	281.187	3751	1880	21994	0.0854779	0.0854779	9	-1.1127	7.8873	8
D05	cj0171	282.3	Y	282.137	30812	17279	21994	0.785623	0.785623	9	-0.1626	8.8374	9
D05	cj0171	282.3	Y	283.087	4668	2700	21994	0.122761	0.122761	9	0.7874	9.7874	10
D06	cj0171	282.3	Y	280.254	399	152	21910	0.00693747	0.00693747	9	-2.0459	6.9541	7
D06	cj0171	282.3	Y	281.208	4522	2231	21910	0.101826	0.101826	9	-1.0923	7.9077	8
D06	cj0171	282.3	Y	282.161	32501	17248	21910	0.78722	0.78722	9	-0.1389	8.8611	9
D06	cj0171	282.3	Y	283.115	4004	2180	21910	0.0994979	0.0994979	9	0.8145	9.8145	10
D07	cj0171	282.3	Y	280.252	450	199	19890	0.010005	0.010005	9	-2.0481	6.9519	7
D07	cj0171	282.3	Y	281.197	3938	1963	19890	0.0986928	0.0986928	9	-1.1027	7.8973	8
D07	cj0171	282.3	Y	282.142	30162	15836	19890	0.796179	0.796179	9	-0.1575	8.8425	9
D07	cj0171	282.3	Y	283.088	3696	1859	19890	0.0934641	0.0934641	9	0.7877	9.7877	10
D08	cj0171	282.3	Y	280.302	592	262	22532	0.0116279	0.0116279	9	-1.9976	7.0024	7
D08	cj0171	282.3	Y	281.249	4238	2145	22532	0.0951979	0.0951979	9	-1.0506	7.9494	8
D08	cj0171	282.3	Y	282.11	32566	17947	22532	0.796512	0.796512	9	-0.1897	8.8103	9
D08	cj0171	282.3	Y	283.143	4057	2135	22532	0.0947541	0.0947541	9	0.8432	9.8432	10
D09	cj0171	282.3	Y	279.115	197	94	22569	0.00416501	0.00416501	9	-3.1846	5.8154	6
D09	cj0171	282.3	Y	280.315	508	229	22569	0.0101467	0.0101467	9	-1.9853	7.0147	7
D09	cj0171	282.3	Y	281.171	4566	2277	22569	0.100891	0.100891	9	-1.1287	7.8713	8
D09	cj0171	282.3	Y	282.113	32531	17937	22569	0.794763	0.794763	9	-0.1865	8.8135	9
D09	cj0171	282.3	Y	283.055	4002	2032	22569	0.090035	0.090035	9	0.7555	9.7555	10
D10	cj0171	282.3	Y	278.852	139	91	23649	0.00384794	0.00384794	9	-3.4476	5.5524	6
D10	cj0171	282.3	Y	280.309	603	241	23649	0.0101907	0.0101907	9	-1.9911	7.0089	7
D10	cj0171	282.3	Y	281.166	4721	2324	23649	0.0982705	0.0982705	9	-1.1344	7.8656	8
D10	cj0171	282.3	Y	282.022	32480	18871	23649	0.797962	0.797962	9	-0.2778	8.7222	9
D10	cj0171	282.3	Y	283.05	4309	2122	23649	0.089729	0.089729	9	0.7501	9.7501	10
D11	cj0171	282.3	Y	280.346	439	166	25560	0.00649452	0.00649452	9	-1.9536	7.0464	7
D11	cj0171	282.3	Y	281.194	5249	2498	25560	0.0977308	0.0977308	9	-1.1058	7.8942	8
D11	cj0171	282.3	Y	282.127	32449	20298	25560	0.794131	0.794131	9	-0.1733	8.8267	9
D11	cj0171	282.3	Y	283.144	4969	2559	25560	0.100117	0.100117	9	0.8438	9.8438	10
D12	cj0171	282.3	Y	280.406	526	226	24184	0.00934502	0.00934502	9	-1.8936	7.1064	7
D12	cj0171	282.3	Y	281.34	4986	2545	24184	0.105235	0.105235	9	-0.9596	8.0404	8
D12	cj0171	282.3	Y	282.189	32505	18984	24184	0.784982	0.784982	9	-0.1106	8.8894	9
D12	cj0171	282.3	Y	283.123	4623	2429	24184	0.100438	0.100438	9	0.8232	9.8232	10
E01	cj0171	282.3	Y	280.314	378	130	19338	0.00672252	0.00672252	9	-1.9864	7.0136	7
E01	cj0171	282.3	Y	281.248	3732	1853	19338	0.0958217	0.0958217	9	-1.0523	7.9477	8
E01	cj0171	282.3	Y	282.182	29244	15289	19338	0.79062	0.79062	9	-0.1182	8.8818	9
E01	cj0171	282.3	Y	283.116	3836	2066	19338	0.106836	0.106836	9	0.8157	9.8157	10
E02	cj0171	282.3	Y	280.288	382	123	16428	0.00748722	0.00748722	9	-2.0115	6.9885	7
E02	cj0171	282.3	Y	281.309	3316	1691	16428	0.102934	0.102934	9	-0.9908	8.0092	8
E02	cj0171	282.3	Y	282.245	24580	12910	16428	0.785853	0.785853	9	-0.0553	8.9447	9
E02	cj0171	282.3	Y	283.18	3077	1663	16428	0.10123	0.10123	9	0.8801	9.8801	10
E03	cj0171	282.3	Y	280.218	432	172	22784	0.00754916	0.00754916	9	-2.0816	6.9184	7
E03	cj0171	282.3	Y	281.165	4726	2318	22784	0.101738	0.101738	9	-1.1346	7.8654	8
E03	cj0171	282.3	Y	282.112	32490	18235	22784	0.800342	0.800342	9	-0.1877	8.8123	9
E03	cj0171	282.3	Y	283.059	3872	2059	22784	0.0903704	0.0903704	9	0.7591	9.7591	10
E04	cj0171	282.3	Y	280.218	356	154	23140	0.00665514	0.00665514	9	-2.0816	6.9184	7
E04	cj0171	282.3	Y	281.165	4586	2253	23140	0.0973639	0.0973639	9	-1.1346	7.8654	8
E04	cj0171	282.3	Y	282.112	32500	18738	23140	0.809767	0.809767	9	-0.1877	8.8123	9
E04	cj0171	282.3	Y	283.059	3792	1954	23140	0.0844425	0.0844425	9	0.7591	9.7591	10
E05	cj0171	282.3	Y	280.284	291	108	21442	0.00503684	0.00503684	9	-2.016	6.984	7
E05	cj0171	282.3	Y	281.236	4025	2023	21442	0.0943475	0.0943475	9	-1.064	7.936	8
E05	cj0171	282.3	Y	282.101	32481	17230	21442	0.803563	0.803563	9	-0.1986	8.8014	9
E05	cj0171	282.3	Y	283.053	3962	2081	21442	0.0970525	0.0970525	9	0.7532	9.7532	10
E06	cj0171	282.3	Y	280.343	313	115	19962	0.00576095	0.00576095	9	-1.9571	7.0429	7
E06	cj0171	282.3	Y	281.21	3990	1939	19962	0.0971346	0.0971346	9	-1.0902	7.9098	8
E06	cj0171	282.3	Y	282.163	30452	15890	19962	0.796012	0.796012	9	-0.1368	8.8632	9
E06	cj0171	282.3	Y	283.117	3717	1965	19962	0.098437	0.098437	9	0.8166	9.8166	10
E07	cj0171	282.3	Y	280.235	290	93	19897	0.00467407	0.00467407	9	-2.0646	6.9354	7
E07	cj0171	282.3	Y	281.186	3824	1828	19897	0.0918731	0.0918731	9	-1.1143	7.8857	8
E07	cj0171	282.3	Y	282.136	31297	15822	19897	0.795195	0.795195	9	-0.1641	8.8359	9
E07	cj0171	282.3	Y	283.086	3751	2036	19897	0.102327	0.102327	9	0.786	9.786	10
E07	cj0171	282.3	Y	284.036	182	72	19897	0.00361864	0.00361864	9	1.736	10.736	11
E08	cj0171	282.3	Y	280.233	386	120	22474	0.0053395	0.0053395	9	-2.0668	6.9332	7
E08	cj0171	282.3	Y	281.184	4128	2011	22474	0.0894812	0.0894812	9	-1.1164	7.8836	8
E08	cj0171	282.3	Y	282.048	32513	18074	22474	0.804218	0.804218	9	-0.2525	8.7475	9
E08	cj0171	282.3	Y	283.084	3979	2117	22474	0.0941977	0.0941977	9	0.784	9.784	10
E09	cj0171	282.3	Y	280.31	416	152	24468	0.0062122	0.0062122	9	-1.9897	7.0103	7
E09	cj0171	282.3	Y	281.257	4752	2342	24468	0.0957169	0.0957169	9	-1.0427	7.9573	8
E09	cj0171	282.3	Y	282.118	32505	19412	24468	0.793363	0.793363	9	-0.182	8.818	9
E09	cj0171	282.3	Y	283.151	4350	2389	24468	0.0976377	0.0976377	9	0.8507	9.8507	10
E09	cj0171	282.3	Y	284.011	311	111	24468	0.00453654	0.00453654	9	1.7111	10.7111	11
E10	cj0171	282.3	Y	280.216	376	138	23776	0.00580417	0.00580417	9	-2.0837	6.9163	7
E10	cj0171	282.3	Y	281.163	4599	2372	23776	0.0997645	0.0997645	9	-1.1367	7.8633	8
E10	cj0171	282.3	Y	282.11	32488	18800	23776	0.790713	0.790713	9	-0.1897	8.8103	9
E10	cj0171	282.3	Y	283.057	4389	2466	23776	0.103718	0.103718	9	0.7571	9.7571	10
E11	cj0171	282.3	Y	280.272	417	165	25617	0.00644104	0.00644104	9	-2.0283	6.9717	7
E11	cj0171	282.3	Y	281.289	5283	2538	25617	0.0990748	0.0990748	9	-1.0112	7.9888	8
E11	cj0171	282.3	Y	282.136	32473	19685	25617	0.768435	0.768435	9	-0.1636	8.8364	9
E11	cj0171	282.3	Y	283.153	5885	3115	25617	0.121599	0.121599	9	0.8533	9.8533	10
E11	cj0171	282.3	Y	284.17	301	114	25617	0.00445017	0.00445017	9	1.87	10.87	11
E12	cj0171	282.3	Y	281.348	1237	583	25804	0.0225934	0.0225934	9	-0.9518	8.0482	8
E12	cj0171	282.3	Y	282.282	10589	5370	25804	0.208107	0.208107	9	-0.0181	8.9819	9
E12	cj0171	282.3	Y	283.216	32476	17644	25804	0.68377	0.68377	9	0.9155	9.9155	10
E12	cj0171	282.3	Y	284.149	4081	2106	25804	0.0816153	0.0816153	9	1.8489	10.8489	11
F01	cj0171	282.3	Y	280.319	452	183	16922	0.0108143	0.0108143	9	-1.9806	7.0194	7
F01	cj0171	282.3	Y	281.338	3497	1864	16922	0.110152	0.110152	9	-0.9617	8.0383	8
F01	cj0171	282.3	Y	282.272	24111	12953	16922	0.765453	0.765453	9	-0.0277	8.9723	9
F01	cj0171	282.3	Y	283.121	3492	1887	16922	0.111512	0.111512	9	0.8212	9.8212	10
F02	cj0171	282.3	Y	280.404	463	182	17975	0.0101252	0.0101252	9	-1.8957	7.1043	7
F02	cj0171	282.3	Y	281.338	3546	1822	17975	0.101363	0.101363	9	-0.9617	8.0383	8
F02	cj0171	282.3	Y	282.272	26323	14066	17975	0.782531	0.782531	9	-0.0277	8.9723	9
F02	cj0171	282.3	Y	283.206	3540	1905	17975	0.105981	0.105981	9	0.906	9.906	10
F03	cj0171	282.3	Y	280.246	395	168	17825	0.00942496	0.00942496	9	-2.054	6.946	7
F03	cj0171	282.3	Y	281.192	3662	1808	17825	0.101431	0.101431	9	-1.1085	7.8915	8
F03	cj0171	282.3	Y	282.137	25817	13988	17825	0.784741	0.784741	9	-0.1631	8.8369	9
F03	cj0171	282.3	Y	283.082	3496	1818	17825	0.101992	0.101992	9	0.7823	9.7823	10
F04	cj0171	282.3	Y	280.216	381	158	16509	0.00957054	0.00957054	9	-2.0837	6.9163	7
F04	cj0171	282.3	Y	281.249	3562	1765	16509	0.106911	0.106911	9	-1.0506	7.9494	8
F04	cj0171	282.3	Y	282.196	23790	12705	16509	0.76958	0.76958	9	-0.1037	8.8963	9
F04	cj0171	282.3	Y	283.057	3342	1881	16509	0.113938	0.113938	9	0.7571	9.7571	10
F05	cj0171	282.3	Y	281.184	3470	1833	16894	0.1085	0.1085	9	-1.1164	7.8836	8
F05	cj0171	282.3	Y	282.134	25214	13457	16894	0.796555	0.796555	9	-0.1661	8.8339	9
F05	cj0171	282.3	Y	283.084	3192	1604	16894	0.094945	0.094945	9	0.784	9.784	10
F06	cj0171	282.3	Y	280.284	426	177	15655	0.0113063	0.0113063	9	-2.016	6.984	7
F06	cj0171	282.3	Y	281.236	3230	1673	15655	0.106867	0.106867	9	-1.064	7.936	8
F06	cj0171	282.3	Y	282.188	22391	12063	15655	0.770553	0.770553	9	-0.1121	8.8879	9
F06	cj0171	282.3	Y	283.053	3168	1633	15655	0.104312	0.104312	9	0.7532	9.7532	10
F06	cj0171	282.3	Y	284.005	150	66	15655	0.00421591	0.00421591	9	1.7049	10.7049	11
F07	cj0171	282.3	Y	280.424	468	203	17354	0.0116976	0.0116976	9	-1.8762	7.1238	7
F07	cj0171	282.3	Y	281.283	3640	1877	17354	0.10816	0.10816	9	-1.0168	7.9832	8
F07	cj0171	282.3	Y	282.228	25832	13601	17354	0.783739	0.783739	9	-0.0715	8.9285	9
F07	cj0171	282.3	Y	283.174	3179	1673	17354	0.0964043	0.0964043	9	0.8736	9.8736	10
F08	cj0171	282.3	Y	280.296	593	245	22021	0.0111257	0.0111257	9	-2.0035	6.9965	7
F08	cj0171	282.3	Y	281.158	4473	2392	22021	0.108624	0.108624	9	-1.1424	7.8576	8
F08	cj0171	282.3	Y	282.105	32555	17266	22021	0.78407	0.78407	9	-0.1954	8.8046	9
F08	cj0171	282.3	Y	283.052	4093	2089	22021	0.094864	0.094864	9	0.7516	9.7516	10
F09	cj0171	282.3	Y	281.271	3703	1861	17139	0.108583	0.108583	9	-1.0295	7.9705	8
F09	cj0171	282.3	Y	282.212	24053	13336	17139	0.778108	0.778108	9	-0.0877	8.9123	9
F09	cj0171	282.3	Y	283.154	3817	1913	17139	0.111617	0.111617	9	0.854	9.854	10
F10	cj0171	282.3	Y	280.321	541	208	19733	0.0105407	0.0105407	9	-1.9794	7.0206	7
F10	cj0171	282.3	Y	281.177	4114	2170	19733	0.109968	0.109968	9	-1.123	7.877	8
F10	cj0171	282.3	Y	282.119	28657	15310	19733	0.775858	0.775858	9	-0.1809	8.8191	9
F10	cj0171	282.3	Y	283.061	3917	2012	19733	0.101961	0.101961	9	0.7609	9.7609	10
F11	cj0171	282.3	Y	280.349	427	169	20146	0.00838876	0.00838876	9	-1.9515	7.0485	7
F11	cj0171	282.3	Y	281.281	4236	2085	20146	0.103494	0.103494	9	-1.0189	7.9811	8
F11	cj0171	282.3	Y	282.214	29804	15779	20146	0.783232	0.783232	9	-0.0865	8.9135	9
F11	cj0171	282.3	Y	283.146	3852	2078	20146	0.103147	0.103147	9	0.8458	9.8458	10
F12	cj0171	282.3	Y	280.349	309	123	14501	0.00848217	0.00848217	9	-1.9515	7.0485	7
F12	cj0171	282.3	Y	281.281	3074	1531	14501	0.105579	0.105579	9	-1.0189	7.9811	8
F12	cj0171	282.3	Y	282.214	21094	11284	14501	0.778153	0.778153	9	-0.0865	8.9135	9
F12	cj0171	282.3	Y	283.146	2977	1563	14501	0.107786	0.107786	9	0.8458	9.8458	10
G01	cj0171	282.3	Y	280.524	613	269	17953	0.0149836	0.0149836	9	-1.7761	7.2239	7
G01	cj0171	282.3	Y	281.372	3827	1993	17953	0.111012	0.111012	9	-0.9285	8.0715	8
G01	cj0171	282.3	Y	282.304	25822	13802	17953	0.768785	0.768785	9	0.0038	9.0038	9
G01	cj0171	282.3	Y	283.236	3559	1889	17953	0.105219	0.105219	9	0.936	9.936	10
G02	cj0171	282.3	Y	280.439	524	219	17850	0.0122689	0.0122689	9	-1.8609	7.1391	7
G02	cj0171	282.3	Y	281.372	3860	2005	17850	0.112325	0.112325	9	-0.9285	8.0715	8
G02	cj0171	282.3	Y	282.304	25487	13629	17850	0.763529	0.763529	9	0.0038	9.0038	9
G02	cj0171	282.3	Y	283.151	3698	1947	17850	0.109076	0.109076	9	0.8513	9.8513	10
G03	cj0171	282.3	Y	280.321	368	118	19306	0.00611209	0.00611209	9	-1.9794	7.0206	7
G03	cj0171	282.3	Y	281.263	3985	2047	19306	0.106029	0.106029	9	-1.0373	7.9627	8
G03	cj0171	282.3	Y	282.29	28374	15129	19306	0.783642	0.783642	9	-0.0097	8.9903	9
G03	cj0171	282.3	Y	283.147	3722	1961	19306	0.101575	0.101575	9	0.8466	9.8466	10
G04	cj0171	282.3	Y	280.194	346	129	16601	0.00777062	0.00777062	9	-2.1064	6.8936	7
G04	cj0171	282.3	Y	281.223	3525	1773	16601	0.106801	0.106801	9	-1.0768	7.9232	8
G04	cj0171	282.3	Y	282.167	23833	12814	16601	0.771881	0.771881	9	-0.133	8.867	9
G04	cj0171	282.3	Y	283.111	3436	1885	16601	0.113547	0.113547	9	0.8107	9.8107	10
G05	cj0171	282.3	Y	280.235	352	154	16658	0.00924481	0.00924481	9	-2.0651	6.9349	7
G05	cj0171	282.3	Y	281.263	3812	1878	16658	0.112739	0.112739	9	-1.0373	7.9627	8
G05	cj0171	282.3	Y	282.205	24133	12797	16658	0.768219	0.768219	9	-0.0953	8.9047	9
G05	cj0171	282.3	Y	283.147	3477	1829	16658	0.109797	0.109797	9	0.8466	9.8466	10
G06	cj0171	282.3	Y	280.279	456	151	21735	0.00694732	0.00694732	9	-2.0206	6.9794	7
G06	cj0171	282.3	Y	281.223	4607	2226	21735	0.102415	0.102415	9	-1.0768	7.9232	8
G06	cj0171	282.3	Y	282.167	32489	17170	21735	0.78997	0.78997	9	-0.133	8.867	9
G06	cj0171	282.3	Y	283.111	3870	2135	21735	0.0982287	0.0982287	9	0.8107	9.8107	10
G07	cj0171	282.3	Y	280.336	530	255	17475	0.0145923	0.0145923	9	-1.9643	7.0357	7
G07	cj0171	282.3	Y	281.281	3660	1917	17475	0.1097	0.1097	9	-1.0189	7.9811	8
G07	cj0171	282.3	Y	282.226	25490	13469	17475	0.770758	0.770758	9	-0.0736	8.9264	9
G07	cj0171	282.3	Y	283.086	3413	1834	17475	0.10495	0.10495	9	0.7856	9.7856	10
G08	cj0171	282.3	Y	280.336	518	259	18829	0.0137554	0.0137554	9	-1.9643	7.0357	7
G08	cj0171	282.3	Y	281.195	3817	1985	18829	0.105422	0.105422	9	-1.1049	7.8951	8
G08	cj0171	282.3	Y	282.226	27561	14721	18829	0.781826	0.781826	9	-0.0736	8.9264	9
G08	cj0171	282.3	Y	283.086	3566	1816	18829	0.096447	0.096447	9	0.7856	9.7856	10
G09	cj0171	282.3	Y	280.274	476	208	19574	0.0106263	0.0106263	9	-2.026	6.974	7
G09	cj0171	282.3	Y	281.214	4069	2086	19574	0.10657	0.10657	9	-1.0856	7.9144	8
G09	cj0171	282.3	Y	282.24	28737	15104	19574	0.771636	0.771636	9	-0.0599	8.9401	9
G09	cj0171	282.3	Y	283.095	4037	2146	19574	0.109635	0.109635	9	0.7948	9.7948	10
G10	cj0171	282.3	Y	280.371	550	235	18853	0.0124649	0.0124649	9	-1.929	7.071	7
G10	cj0171	282.3	Y	281.229	3930	1950	18853	0.103432	0.103432	9	-1.071	7.929	8
G10	cj0171	282.3	Y	282.173	27372	14828	18853	0.786506	0.786506	9	-0.1274	8.8726	9
G10	cj0171	282.3	Y	283.116	3468	1804	18853	0.0956877	0.0956877	9	0.8162	9.8162	10
G11	cj0171	282.3	Y	280.322	253	94	16471	0.005707	0.005707	9	-1.9785	7.0215	7
G11	cj0171	282.3	Y	281.34	3603	1779	16471	0.108008	0.108008	9	-0.9596	8.0404	8
G11	cj0171	282.3	Y	282.274	24034	12657	16471	0.768442	0.768442	9	-0.0257	8.9743	9
G11	cj0171	282.3	Y	283.208	3535	1849	16471	0.112258	0.112258	9	0.9081	9.9081	10
G11	cj0171	282.3	Y	285.075	160	60	16471	0.00364277	0.00364277	9	2.7753	11.7753	12
G12	cj0171	282.3	Y	280.404	397	146	20350	0.00717445	0.00717445	9	-1.8957	7.1043	7
G12	cj0171	282.3	Y	281.338	4182	2131	20350	0.104717	0.104717	9	-0.9617	8.0383	8
G12	cj0171	282.3	Y	282.272	30137	15812	20350	0.777002	0.777002	9	-0.0277	8.9723	9
G12	cj0171	282.3	Y	283.121	3983	2151	20350	0.1057	0.1057	9	0.8212	9.8212	10
H01	cj0171	282.3	Y	280.521	458	192	15222	0.0126133	0.0126133	9	-1.779	7.221	7
H01	cj0171	282.3	Y	281.361	3112	1583	15222	0.103994	0.103994	9	-0.9385	8.0615	8
H01	cj0171	282.3	Y	282.286	22185	11935	15222	0.784063	0.784063	9	-0.0142	8.9858	9
H01	cj0171	282.3	Y	283.21	2958	1512	15222	0.0993299	0.0993299	9	0.9101	9.9101	10
H02	cj0171	282.3	Y	280.523	546	213	16484	0.0129216	0.0129216	9	-1.7769	7.2231	7
H02	cj0171	282.3	Y	281.363	3428	1805	16484	0.1095	0.1095	9	-0.9365	8.0635	8
H02	cj0171	282.3	Y	282.372	23706	12711	16484	0.771111	0.771111	9	0.0719	9.0719	9
H02	cj0171	282.3	Y	283.296	3286	1719	16484	0.104283	0.104283	9	0.9961	9.9961	10
H03	cj0171	282.3	Y	280.385	500	167	18868	0.00885096	0.00885096	9	-1.9154	7.0846	7
H03	cj0171	282.3	Y	281.324	3994	2071	18868	0.109763	0.109763	9	-0.9765	8.0235	8
H03	cj0171	282.3	Y	282.262	27262	14736	18868	0.781005	0.781005	9	-0.0378	8.9622	9
H03	cj0171	282.3	Y	283.116	3470	1855	18868	0.0983146	0.0983146	9	0.8156	9.8156	10
H04	cj0171	282.3	Y	280.346	386	184	16078	0.0114442	0.0114442	9	-1.9543	7.0457	7
H04	cj0171	282.3	Y	281.286	3335	1763	16078	0.109653	0.109653	9	-1.0137	7.9863	8
H04	cj0171	282.3	Y	282.227	22968	12275	16078	0.763466	0.763466	9	-0.0731	8.9269	9
H04	cj0171	282.3	Y	283.167	3447	1856	16078	0.115437	0.115437	9	0.8673	9.8673	10
H05	cj0171	282.3	Y	280.424	405	162	13711	0.0118153	0.0118153	9	-1.8762	7.1238	7
H05	cj0171	282.3	Y	281.361	2890	1504	13711	0.109693	0.109693	9	-0.939	8.061	8
H05	cj0171	282.3	Y	282.298	19724	10641	13711	0.776092	0.776092	9	-0.0019	8.9981	9
H05	cj0171	282.3	Y	283.15	2730	1404	13711	0.1024	0.1024	9	0.8499	9.8499	10
H06	cj0171	282.3	Y	280.331	356	152	13591	0.0111839	0.0111839	9	-1.9693	7.0307	7
H06	cj0171	282.3	Y	281.268	2840	1473	13591	0.108381	0.108381	9	-1.032	7.968	8
H06	cj0171	282.3	Y	282.205	19916	10546	13591	0.775955	0.775955	9	-0.0947	8.9053	9
H06	cj0171	282.3	Y	283.057	2758	1420	13591	0.104481	0.104481	9	0.7573	9.7573	10
H07	cj0171	282.3	Y	282.239	23731	18385	19876	0.924985	0.924985	9	-0.0607	8.9393	9
H07	cj0171	282.3	Y	283.078	2870	1491	19876	0.0750151	0.0750151	9	0.778	9.778	10
H08	cj0171	282.3	Y	280.286	286	115	20799	0.00552911	0.00552911	9	-2.0135	6.9865	7
H08	cj0171	282.3	Y	281.222	3961	2058	20799	0.0989471	0.0989471	9	-1.0779	7.9221	8
H08	cj0171	282.3	Y	282.243	29749	16334	20799	0.785326	0.785326	9	-0.0574	8.9426	9
H08	cj0171	282.3	Y	283.093	3917	2227	20799	0.107072	0.107072	9	0.793	9.793	10
H09	cj0171	282.3	Y	280.361	454	189	25214	0.00749584	0.00749584	9	-1.9386	7.0614	7
H09	cj0171	282.3	Y	281.212	4949	2443	25214	0.0968906	0.0968906	9	-1.0878	7.9122	8
H09	cj0171	282.3	Y	282.063	32500	21003	25214	0.83299	0.83299	9	-0.2372	8.7628	9
H09	cj0171	282.3	Y	283.168	3251	1579	25214	0.0626239	0.0626239	9	0.8685	9.8685	10
H10	cj0171	282.3	Y	280.395	341	148	20024	0.00739113	0.00739113	9	-1.9054	7.0946	7
H10	cj0171	282.3	Y	281.333	3744	1879	20024	0.0938374	0.0938374	9	-0.9666	8.0334	8
H10	cj0171	282.3	Y	282.272	32565	16772	20024	0.837595	0.837595	9	-0.028	8.972	9
H10	cj0171	282.3	Y	283.21	2407	1186	20024	0.0592289	0.0592289	9	0.9104	9.9104	10
H11	cj0171	282.3	Y	280.449	327	119	28648	0.00415387	0.00415387	9	-1.8515	7.1485	7
H11	cj0171	282.3	Y	281.292	1605	742	28648	0.0259006	0.0259006	9	-1.0081	7.9919	8
H11	cj0171	282.3	Y	282.304	15483	7760	28648	0.270874	0.270874	9	0.0039	9.0039	9
H11	cj0171	282.3	Y	283.147	32428	18104	28648	0.631946	0.631946	9	0.8471	9.8471	10
H11	cj0171	282.3	Y	284.243	3581	1831	28648	0.0639137	0.0639137	9	1.9432	10.9432	11
H12	cj0171	282.3	Y	281.284	1610	725	25247	0.0287163	0.0287163	9	-1.0159	7.9841	8
H12	cj0171	282.3	Y	282.212	14420	7311	25247	0.289579	0.289579	9	-0.0881	8.9119	9
H12	cj0171	282.3	Y	283.224	30301	15511	25247	0.61437	0.61437	9	0.924	9.924	10
H12	cj0171	282.3	Y	284.152	3075	1574	25247	0.062344	0.062344	9	1.8517	10.8517	11
A01	cj0275	215.5	Y	212.588	336	132	19457	0.00678419	0.00678419	8	-2.9123	5.0877	5
A01	cj0275	215.5	Y	213.537	818	362	19457	0.0186051	0.0186051	8	-1.9631	6.0369	6
A01	cj0275	215.5	Y	214.58	2035	1020	19457	0.0524233	0.0524233	8	-0.9198	7.0802	7
A01	cj0275	215.5	Y	215.528	32557	17529	19457	0.90091	0.90091	8	0.028	8.028	8
A01	cj0275	215.5	Y	216.57	716	414	19457	0.0212777	0.0212777	8	1.0699	9.0699	9
A02	cj0275	215.5	Y	212.586	344	124	20745	0.00597734	0.00597734	8	-2.9142	5.0858	5
A02	cj0275	215.5	Y	213.535	906	390	20745	0.0187997	0.0187997	8	-1.9652	6.0348	6
A02	cj0275	215.5	Y	214.578	2043	1016	20745	0.0489757	0.0489757	8	-0.922	7.078	7
A02	cj0275	215.5	Y	215.431	32520	18770	20745	0.904796	0.904796	8	-0.069	7.931	8
A02	cj0275	215.5	Y	216.568	760	445	20745	0.021451	0.021451	8	1.0676	9.0676	9
A03	cj0275	215.5	Y	212.562	378	147	20262	0.00725496	0.00725496	8	-2.9381	5.0619	5
A03	cj0275	215.5	Y	213.516	887	422	20262	0.0208272	0.0208272	8	-1.9836	6.0164	6
A03	cj0275	215.5	Y	214.566	2078	1046	20262	0.0516237	0.0516237	8	-0.9344	7.0656	7
A03	cj0275	215.5	Y	215.519	32549	18182	20262	0.897345	0.897345	8	0.0187	8.0187	8
A03	cj0275	215.5	Y	216.566	797	465	20262	0.0229494	0.0229494	8	1.0665	9.0665	9
A04	cj0275	215.5	Y	212.535	325	122	20350	0.00599509	0.00599509	8	-2.9651	5.0349	5
A04	cj0275	215.5	Y	213.487	855	401	20350	0.0197052	0.0197052	8	-2.0126	5.9874	6
A04	cj0275	215.5	Y	214.535	2087	1011	20350	0.0496806	0.0496806	8	-0.9655	7.0345	7
A04	cj0275	215.5	Y	215.391	32519	18396	20350	0.90398	0.90398	8	-0.1094	7.8906	8
A04	cj0275	215.5	Y	216.531	715	420	20350	0.0206388	0.0206388	8	1.0314	9.0314	9
A05	cj0275	215.5	Y	212.514	340	130	20738	0.00626869	0.00626869	8	-2.9862	5.0138	5
A05	cj0275	215.5	Y	213.56	886	388	20738	0.0187096	0.0187096	8	-1.9403	6.0597	6
A05	cj0275	215.5	Y	214.51	2084	1028	20738	0.0495708	0.0495708	8	-0.9901	7.0099	7
A05	cj0275	215.5	Y	215.459	32486	18690	20738	0.901244	0.901244	8	-0.0405	7.9595	8
A05	cj0275	215.5	Y	216.503	843	502	20738	0.0242068	0.0242068	8	1.0033	9.0033	9
A06	cj0275	215.5	Y	212.56	262	108	13995	0.00771704	0.00771704	8	-2.94	5.06	5
A06	cj0275	215.5	Y	213.514	597	259	13995	0.0185066	0.0185066	8	-1.9857	6.0143	6
A06	cj0275	215.5	Y	214.468	1549	752	13995	0.0537335	0.0537335	8	-1.0319	6.9681	7
A06	cj0275	215.5	Y	215.517	25574	12548	13995	0.896606	0.896606	8	0.0165	8.0165	8
A06	cj0275	215.5	Y	216.564	536	328	13995	0.0234369	0.0234369	8	1.0641	9.0641	9
A07	cj0275	215.5	Y	212.605	469	208	20495	0.0101488	0.0101488	8	-2.895	5.105	5
A07	cj0275	215.5	Y	213.556	914	376	20495	0.0183459	0.0183459	8	-1.9444	6.0556	6
A07	cj0275	215.5	Y	214.506	2216	1083	20495	0.0528422	0.0528422	8	-0.9944	7.0056	7
A07	cj0275	215.5	Y	215.455	32501	18395	20495	0.897536	0.897536	8	-0.045	7.955	8
A07	cj0275	215.5	Y	216.593	778	433	20495	0.0211271	0.0211271	8	1.0934	9.0934	9
A08	cj0275	215.5	Y	212.512	584	231	20333	0.0113608	0.0113608	8	-2.9881	5.0119	5
A08	cj0275	215.5	Y	213.558	953	383	20333	0.0188364	0.0188364	8	-1.9424	6.0576	6
A08	cj0275	215.5	Y	214.603	2214	1113	20333	0.0547386	0.0547386	8	-0.8973	7.1027	7
A08	cj0275	215.5	Y	215.457	32527	18103	20333	0.890326	0.890326	8	-0.0428	7.9572	8
A08	cj0275	215.5	Y	216.596	817	503	20333	0.0247381	0.0247381	8	1.0958	9.0958	9
A09	cj0275	215.5	Y	212.584	467	168	24045	0.0069869	0.0069869	8	-2.9162	5.0838	5
A09	cj0275	215.5	Y	213.533	1242	525	24045	0.0218341	0.0218341	8	-1.9673	6.0327	6
A09	cj0275	215.5	Y	214.576	3026	1399	24045	0.0581826	0.0581826	8	-0.9241	7.0759	7
A09	cj0275	215.5	Y	215.429	32420	21346	24045	0.887752	0.887752	8	-0.0712	7.9288	8
A09	cj0275	215.5	Y	216.565	1058	607	24045	0.0252443	0.0252443	8	1.0652	9.0652	9
A10	cj0275	215.5	Y	212.571	473	188	23892	0.00786874	0.00786874	8	-2.9295	5.0705	5
A10	cj0275	215.5	Y	213.613	1157	474	23892	0.0198393	0.0198393	8	-1.8871	6.1129	6
A10	cj0275	215.5	Y	214.655	2985	1410	23892	0.0590156	0.0590156	8	-0.8455	7.1545	7
A10	cj0275	215.5	Y	215.506	32407	21250	23892	0.889419	0.889419	8	0.0061	8.0061	8
A10	cj0275	215.5	Y	216.641	1004	570	23892	0.0238574	0.0238574	8	1.1408	9.1408	9
A11	cj0275	215.5	Y	212.638	442	159	23096	0.00688431	0.00688431	8	-2.8616	5.1384	5
A11	cj0275	215.5	Y	213.671	1040	423	23096	0.0183149	0.0183149	8	-1.8292	6.1708	6
A11	cj0275	215.5	Y	214.702	2870	1367	23096	0.0591877	0.0591877	8	-0.7975	7.2025	7
A11	cj0275	215.5	Y	215.546	32437	20655	23096	0.894311	0.894311	8	0.046	8.046	8
A11	cj0275	215.5	Y	216.763	895	492	23096	0.0213024	0.0213024	8	1.2635	9.2635	9
A12	cj0275	215.5	Y	212.642	448	156	21341	0.00730987	0.00730987	8	-2.8578	5.1422	5
A12	cj0275	215.5	Y	213.675	951	388	21341	0.018181	0.018181	8	-1.8252	6.1748	6
A12	cj0275	215.5	Y	214.707	2687	1239	21341	0.0580573	0.0580573	8	-0.7934	7.2066	7
A12	cj0275	215.5	Y	215.55	32506	19071	21341	0.893632	0.893632	8	0.0503	8.0503	8
A12	cj0275	215.5	Y	216.674	801	487	21341	0.0228199	0.0228199	8	1.1744	9.1744	9
B01	cj0275	215.5	Y	212.565	315	113	19238	0.00587379	0.00587379	8	-2.9353	5.0647	5
B01	cj0275	215.5	Y	213.512	780	376	19238	0.0195447	0.0195447	8	-1.9879	6.0121	6
B01	cj0275	215.5	Y	214.554	2107	1056	19238	0.0548914	0.0548914	8	-0.9465	7.0535	7
B01	cj0275	215.5	Y	215.5	32487	17316	19238	0.900094	0.900094	8	-0.0004	7.9996	8
B01	cj0275	215.5	Y	216.54	640	377	19238	0.0195966	0.0195966	8	1.0396	9.0396	9
[truncated: 9,594 more rows]

## Sheet: cj0275
Tract Length
	A01	A02	A03	A04	A05	A06	A07	A08	A09	A10	A11	A12	B01	B02	B03	B04	B05	B06	B07	B08	B09	B10	B11	B12	C01	C02	C03	C04	C05	C06	C07	C08	C09	C10	C11	C12	D01	D02	D03	D04	D05	D06	D07	D08	D09	D10	D11	D12	E01
G5	0.00678419	0.00597734	0.00725496	0.00599509	0.00626869	0.00771704	0.0101488	0.0113608	0.0069869	0.00786874	0.00688431	0.00730987	0.00587379	0.00537299	0.00518884	0.00730838	0.0097146	0.00692555	0.00711705	0.00574323	0.00586351	0.00586338	0.00895607	0.00981646	0.00710711	0.00581901	0.00541141	0.00649525	0.00637854	0.00769059	0.00760172	0.0066302	0.00694181	0.00624072	0.00794515	0.00666561	0.00586611	0.00543156	0.00583036	0.00573862	0.00579209	0.00556029	0.00612042	0.00631781	0.0120813	0.00896436	0.00705684	0.00698408	0.00559351
	A01	A02	A03	A04	A05	A06	A07	A08	A09	A10	A11	A12	B01	B02	B03	B04	B05	B06	B07	B08	B09	B10	B11	B12	C01	C02	C03	C04	C05	C06	C07	C08	C09	C10	C11	C12	D01	D02	D03	D04	D05	D06	D07	D08	D09	D10	D11	D12	E01
G6	0.0186051	0.0187997	0.0208272	0.0197052	0.0187096	0.0185066	0.0183459	0.0188364	0.0218341	0.0198393	0.0183149	0.018181	0.0195447	0.0188055	0.0152672	0.0155674	0.0185461	0.018699	0.0167524	0.0154023	0.0252772	0.0263433	0.0201005	0.0191763	0.0173173	0.0178236	0.0166691	0.0166407	0.0152012	0.0155484	0.0197733	0.0217968	0.0225704	0.0212717	0.0244001	0.0213458	0.0174689	0.0174304	0.0176791	0.0167993	0.0172034	0.0171741	0.0223941	0.023028	0.0202809	0.021592	0.0217842	0.0215509	0.0169181
	A01	A02	A03	A04	A05	A06	A07	A08	A09	A10	A11	A12	B01	B02	B03	B04	B05	B06	B07	B08	B09	B10	B11	B12	C01	C02	C03	C04	C05	C06	C07	C08	C09	C10	C11	C12	D01	D02	D03	D04	D05	D06	D07	D08	D09	D10	D11	D12	E01
G7	0.0524233	0.0489757	0.0516237	0.0496806	0.0495708	0.0537335	0.0528422	0.0547386	0.0581826	0.0590156	0.0591877	0.0580573	0.0548914	0.0528664	0.0472983	0.0519905	0.0508971	0.0512985	0.0499288	0.0482953	0.0528702	0.0526029	0.062652	0.0568898	0.0533033	0.0497595	0.0514567	0.0512642	0.0479881	0.046255	0.054706	0.055155	0.0547379	0.0548727	0	0.0569354	0.047619	0.0436994	0.0481945	0.0458164	0.0500108	0.0508497	0.0503392	0.0499474	0.0546057	0.0517605	0.0549973	0.0558726	0.050204
	A01	A02	A03	A04	A05	A06	A07	A08	A09	A10	A11	A12	B01	B02	B03	B04	B05	B06	B07	B08	B09	B10	B11	B12	C01	C02	C03	C04	C05	C06	C07	C08	C09	C10	C11	C12	D01	D02	D03	D04	D05	D06	D07	D08	D09	D10	D11	D12	E01
G8	0.90091	0.904796	0.897345	0.90398	0.901244	0.896606	0.897536	0.890326	0.887752	0.889419	0.894311	0.893632	0.900094	0.902423	0.906102	0.899703	0.897602	0.900519	0.896365	0.902156	0.896329	0.892826	0.882274	0.889462	0.893143	0.90378	0.900034	0.899565	0.896155	0.908047	0.896784	0.893544	0.887452	0.889798	0.938697	0.891485	0.903252	0.909194	0.903846	0.906146	0.902788	0.902381	0.896854	0.896855	0.89249	0.895445	0.888548	0.889692	0.906194
	A01	A02	A03	A04	A05	A06	A07	A08	A09	A10	A11	A12	B01	B02	B03	B04	B05	B06	B07	B08	B09	B10	B11	B12	C01	C02	C03	C04	C05	C06	C07	C08	C09	C10	C11	C12	D01	D02	D03	D04	D05	D06	D07	D08	D09	D10	D11	D12	E01
G9	0.0212777	0.021451	0.0229494	0.0206388	0.0242068	0.0234369	0.0211271	0.0247381	0.0252443	0.0238574	0.0213024	0.0228199	0.0195966	0.0205325	0.0261438	0.0254308	0.0232407	0.0225575	0.0235958	0.0225552	0.01966	0.0223646	0.0260172	0.0246553	0.0231732	0.0228179	0.026429	0.0260347	0.0247988	0.0224588	0.0211354	0.0228742	0.0282983	0.0278169	0.0289575	0.0235677	0.0257937	0.0242445	0.0244499	0.0254998	0.0242057	0.0240348	0.0242919	0.023852	0.0205426	0.0222385	0.0276137	0.0259009	0.0210903
	A01	A02	A03	A04	A05	A06	A07	A08	A09	A10	A11	A12	B01	B02	B03	B04	B05	B06	B07	B08	B09	B10	B11	B12	C01	C02	C03	C04	C05	C06	C07	C08	C09	C10	C11	C12	D01	D02	D03	D04	D05	D06	D07	D08	D09	D10	D11	D12	E01
G5	0.00678419	0.00597734	0.00725496	0.00599509	0.00626869	0.00771704	0.0101488	0.0113608	0.0069869	0.00786874	0.00688431	0.00730987	0.00587379	0.00537299	0.00518884	0.00730838	0.0097146	0.00692555	0.00711705	0.00574323	0.00586351	0.00586338	0.00895607	0.00981646	0.00710711	0.00581901	0.00541141	0.00649525	0.00637854	0.00769059	0.00760172	0.0066302	0.00694181	0.00624072	0.00794515	0.00666561	0.00586611	0.00543156	0.00583036	0.00573862	0.00579209	0.00556029	0.00612042	0.00631781	0.0120813	0.00896436	0.00705684	0.00698408	0.00559351
G6	0.0186051	0.0187997	0.0208272	0.0197052	0.0187096	0.0185066	0.0183459	0.0188364	0.0218341	0.0198393	0.0183149	0.018181	0.0195447	0.0188055	0.0152672	0.0155674	0.0185461	0.018699	0.0167524	0.0154023	0.0252772	0.0263433	0.0201005	0.0191763	0.0173173	0.0178236	0.0166691	0.0166407	0.0152012	0.0155484	0.0197733	0.0217968	0.0225704	0.0212717	0.0244001	0.0213458	0.0174689	0.0174304	0.0176791	0.0167993	0.0172034	0.0171741	0.0223941	0.023028	0.0202809	0.021592	0.0217842	0.0215509	0.0169181
G7	0.0524233	0.0489757	0.0516237	0.0496806	0.0495708	0.0537335	0.0528422	0.0547386	0.0581826	0.0590156	0.0591877	0.0580573	0.0548914	0.0528664	0.0472983	0.0519905	0.0508971	0.0512985	0.0499288	0.0482953	0.0528702	0.0526029	0.062652	0.0568898	0.0533033	0.0497595	0.0514567	0.0512642	0.0479881	0.046255	0.054706	0.055155	0.0547379	0.0548727	0	0.0569354	0.047619	0.0436994	0.0481945	0.0458164	0.0500108	0.0508497	0.0503392	0.0499474	0.0546057	0.0517605	0.0549973	0.0558726	0.050204
G8	0.90091	0.904796	0.897345	0.90398	0.901244	0.896606	0.897536	0.890326	0.887752	0.889419	0.894311	0.893632	0.900094	0.902423	0.906102	0.899703	0.897602	0.900519	0.896365	0.902156	0.896329	0.892826	0.882274	0.889462	0.893143	0.90378	0.900034	0.899565	0.896155	0.908047	0.896784	0.893544	0.887452	0.889798	0.938697	0.891485	0.903252	0.909194	0.903846	0.906146	0.902788	0.902381	0.896854	0.896855	0.89249	0.895445	0.888548	0.889692	0.906194
G9	0.0212777	0.021451	0.0229494	0.0206388	0.0242068	0.0234369	0.0211271	0.0247381	0.0252443	0.0238574	0.0213024	0.0228199	0.0195966	0.0205325	0.0261438	0.0254308	0.0232407	0.0225575	0.0235958	0.0225552	0.01966	0.0223646	0.0260172	0.0246553	0.0231732	0.0228179	0.026429	0.0260347	0.0247988	0.0224588	0.0211354	0.0228742	0.0282983	0.0278169	0.0289575	0.0235677	0.0257937	0.0242445	0.0244499	0.0254998	0.0242057	0.0240348	0.0242919	0.023852	0.0205426	0.0222385	0.0276137	0.0259009	0.0210903
Average	G8 (n=90)	St.dev.
-3	0.00671671	0.00137248
-2	0.0186163	0.002222
-1	0.0513312	0.00671401
0	0.899417	0.00759286
+1	0.0233666	0.00284155
N	90
[truncated: 41 more columns]

## Sheet: capA
		A01	A02	A03	A04	A05	A06	A07	A08	A09	A10	A11	A12	B01	B02	B03	B04	B05	B06	B07	B08	B09	B10	B11	B12	C01	C02	C03	C04	C05	C06	C07	C08	C09	C10	C11	C12	D01	D02	D03	D04	D05	D06	D07	D08	D09	D10	D11	D12
	G9	0.109379	0.0318404	0.0295001	0.0279702	0.110292	0.0300885	0.0232092	0.120451		0.0708924	0.0307326	0.1041	0.112269	0.036093		0.118963	0.0292654	0.0374178	0.0264763	0.0262794	0.119961	0.108534	0.0276229		0.117237	0.111111	0.0295031	0.119488	0.115824		0.0352741	0.0323847	0.0196618	0.0979721		0.0316632	0.0299239	0.034291		0.0264229	0.0449974	0.0320075	0.0439438	0.0372923		0.0306168	0.0653093	0.035556
	G10	0.815555	0.297113	0.255213	0.251554	0.816125	0.225187	0.218799	0.789693	0.0408645	0.552809	0.25949	0.732965	0.810808	0.306844	0.232435	0.795642	0.243232	0.294408	0.228029	0.208349	0.795773	0.823306	0.225643	0.0444674	0.807351	0.82198	0.257867	0.790487	0.806325	0.0399652	0.320467	0.311744	0.21428	0.836799	0.324894	0.279074	0.297738	0.329819	0.290016	0.246282	0.503324	0.284105	0.35816	0.319112	0.304247	0.255651	0.59598	0.329594
	G11	0.0750657	0.578882	0.627697	0.628574	0.0735836	0.653097	0.602384	0.0759301	0.239524	0.338085	0.603585	0.153048	0.0769231	0.571061	0.674611	0.0853946	0.643586	0.580489	0.654283	0.669056	0.0842657	0.0643604	0.656045	0.237285	0.0754119	0.0669089	0.622774	0.090025	0.0778512	0.243639	0.550924	0.568041	0.58552	0.0652286	0.584592	0.5904	0.566954	0.544486	0.620671	0.642709	0.381711	0.598741	0.509636	0.550567	0.593259	0.632418	0.296696	0.553424
	G12		0.0921646	0.0875899	0.091902		0.091627	0.15086		0.628256	0.0382137	0.106192	0.00988659		0.0860019	0.0929534		0.0839167	0.087685	0.0912115	0.0963159			0.0906897	0.627809			0.0898551			0.6351	0.0933344	0.0878312	0.170541		0.0905149	0.0988632	0.105384	0.0914041	0.0893138	0.0845866	0.0699676	0.0851461	0.0882599	0.093028	0.099169	0.0813147	0.0420154	0.0814259
	G13							0.00474734		0.0913552															0.090439						0.0812958			0.0099975
	G10 main tract
		A01	A05	A08	A10	A12	B01	B04	B09	B10	C01	C02	C04	C05	C10	D05	D11	E03	E04	F01	F11	G01	G08	G12	H05
-1	G9	0.109379	0.110292	0.120451	0.0708924	0.1041	0.112269	0.118963	0.119961	0.108534	0.117237	0.111111	0.119488	0.115824	0.0979721	0.0449974	0.0653093	0	0.0541705	0.086391	0.0866037	0.144686	0	0.1111	0.118768
0	G10	0.815555	0.816125	0.789693	0.552809	0.732965	0.810808	0.795642	0.795773	0.823306	0.807351	0.82198	0.790487	0.806325	0.836799	0.503324	0.59598	0.54385	0.580634	0.649572	0.659036	0.785069	0.915239	0.809963	0.789828
+1	G11	0.0750657	0.0735836	0.0759301	0.338085	0.153048	0.0769231	0.0853946	0.0842657	0.0643604	0.0754119	0.0669089	0.090025	0.0778512	0.0652286	0.381711	0.296696	0.196244	0.267622	0.248493	0.238978	0.0702453	0.0847609	0.0789367	0.0792264
+2	G12	0	0	0	0.0382137	0.00988659	0	0	0	0	0	0	0	0	0	0.0699676	0.0420154	0.250235	0.0975731	0.015544	0.0153828	0	0	0	0
	G11 main tract
		A02	A03	A04	A06	A07	A11	B02	B03	B05	B06	B07	B08	B11	C03	C07	C08	C09	C11	C12	D01	D02	D03	D04	D06	D07	D08	D09	D10	D12	E01	E02	E05	E06	E07	E08	E09	E10	E11	E12	F02	F04	F07	F08	F09	F10	F12	G02	G03
-2	G9	0.0318404	0.0295001	0.0279702	0.0300885	0.0232092	0.0307326	0.036093	0	0.0292654	0.0374178	0.0264763	0.0262794	0.0276229	0.0295031	0.0352741	0.0323847	0.0196618	0	0.0316632	0.0299239	0.034291	0	0.0264229	0.0320075	0.0439438	0.0372923	0	0.0306168	0.035556	0	0.037259	0.0260146	0.0325063	0.0275607	0.0283707	0.0260584	0.0400757	0.0307735	0	0.0343902	0.0226658	0.0313643	0.0261992	0.0263234	0.0283131	0.0317381	0.0231779	0.0273383
-1	G10	0.297113	0.255213	0.251554	0.225187	0.218799	0.25949	0.306844	0.232435	0.243232	0.294408	0.228029	0.208349	0.225643	0.257867	0.320467	0.311744	0.21428	0.324894	0.279074	0.297738	0.329819	0.290016	0.246282	0.284105	0.35816	0.319112	0.304247	0.255651	0.329594	0.33921	0.335591	0.244812	0.284658	0.262385	0.293223	0.251729	0.362659	0.297259	0.276469	0.276464	0.20309	0.268792	0.217877	0.19808	0.229411	0.219176	0.195476	0.226966
0	G11	0.578882	0.627697	0.628574	0.653097	0.602384	0.603585	0.571061	0.674611	0.643586	0.580489	0.654283	0.669056	0.656045	0.622774	0.550924	0.568041	0.58552	0.584592	0.5904	0.566954	0.544486	0.620671	0.642709	0.598741	0.509636	0.550567	0.593259	0.632418	0.553424	0.576232	0.541298	0.642127	0.593722	0.611145	0.596496	0.639231	0.527348	0.545599	0.629003	0.614686	0.685724	0.622478	0.659988	0.685428	0.65809	0.656364	0.672159	0.660423
+1	G12	0.0921646	0.0875899	0.091902	0.091627	0.15086	0.106192	0.0860019	0.0929534	0.0839167	0.087685	0.0912115	0.0963159	0.0906897	0.0898551	0.0933344	0.0878312	0.170541	0.0905149	0.0988632	0.105384	0.0914041	0.0893138	0.0845866	0.0851461	0.0882599	0.093028	0.099169	0.0813147	0.0814259	0.0845576	0.085852	0.0842997	0.0891139	0.0964197	0.0819104	0.082982	0.0699174	0.126368	0.0945283	0.0744604	0.0885205	0.0773654	0.0959353	0.0901687	0.0841856	0.0927218	0.109187	0.0852722
+2	G13	0	0	0	0	0.00474734	0	0	0	0	0	0	0	0	0	0	0	0.0099975	0	0	0	0	0	0	0	0	0	0	0	0	0	0	0	0	0	0	0	0	0	0	0	0	0	0	0	0	0	0	0
	G12 main tract
		A09	B12	C06	F03	F05	F06	G07	G09	G11
-2	G10	0.0408645	0.0444674	0.0399652	0.0421558	0.0440032	0.045215	0.0459096	0.0402554	0.0493548
-1	G11	0.239524	0.237285	0.243639	0.245037	0.234345	0.243689	0.244322	0.246436	0.250323
0	G12	0.628256	0.627809	0.6351	0.627855	0.63342	0.623301	0.6221	0.628236	0.611774
+1	G13	0.0913552	0.090439	0.0812958	0.084952	0.088232	0.0877947	0.0876679	0.0850724	0.0885484
	Average
		G10 (n=24)	G11 (n=57)	G12 (n=9)
	-2		0.0257863	0.0435768
	-1	0.0936875	0.259946	0.242733
	0	0.742838	0.619921	0.626428
	+1	0.139375	0.0938393	0.0872619
	+2	0.0224507	0.00035725
	N	24	57	9
St.dev.	-2		0.0108433	0.00308093
	-1	0.0371379	0.0469159	0.00488905
	0	0.112305	0.0484295	0.00687279
	+1	0.0997211	0.0178884	0.00307447
	+2	0.0546682	0.00161897
[truncated: 42 more columns]

## Sheet: cj0685
		A01	A02	A03	A04	A05	A06	A07	A08	A09	A10	A11	A12	B01	B02	B03	B04	B05	B06	B07	B08	B09	B10	B11	B12	C01	C02	C03	C04	C05	C06	C07	C08	C09	C10	C11	C12	D01	D02	D03	D04	D05	D06	D07	D08	D09	D10	D11	D12
	G6	0.00878616	0.00957367	0.0104384	0.0136952	0.00904033	0.0105316	0.012111	0.0153257	0.0101529	0.00487296	0.00840234	0.00731812		0.0106976	0.00909231	0.00917584	0.011818	0.0157747			0.0145941	0.0153419	0.00836229	0.00908244	0.00663171	0.00652036	0.0073026	0.00866035	0.00740473	0.00903005	0.0139257	0.0130704	0.00916138	0.0101538	0.00864731	0.00845666	0.00912955	0.00982973	0.00978946	0.00609426	0.00709382	0.0108237	0.0111504	0.010024		0.0100752	0.00819283	0.00859345
	G7	0.0542038	0.0529544	0.0581768	0.0568095	0.0553547	0.0580074	0.049148		0.0527701	0.030398	0.0535801		0.0116175	0.0571041	0.0479273		0.0593412	0.0560224	0.0520756	0.0507847	0.0587442	0.0564146	0.053649	0.0536796	0.0490438	0.0461196	0.0514225	0.0538566	0.0480405	0.0504437	0.0530556	0.0562493	0.0482734	0.0508675	0.047972	0.0533239		0.0503774	0.0525681		0.0438215	0.055742	0.0581996	0.051673	0.0117396	0.0546749	0.0510568	0.0504234
	G8	0.84266	0.847569	0.842589	0.841998	0.847705	0.825142	0.81228	0.898218	0.854475	0.526975	0.853385	0.782035	0.0857909	0.846165	0.850979	0.890224	0.839326	0.833112	0.862861	0.863516	0.840446	0.844769	0.831668	0.85701	0.853486	0.821883	0.852883	0.848309	0.843959	0.835902	0.840718	0.845373	0.846488	0.851538	0.853407	0.842142	0.893594	0.852027	0.822449	0.810536	0.683295	0.849551	0.834104	0.851758	0.0845784	0.850215	0.852767	0.861241
	G9	0.0943498	0.0899028	0.0887961	0.0874968	0.0878999	0.106319	0.126461	0.0864568	0.0826022	0.409908	0.0846322	0.201894	0.830742	0.0860328	0.0920018	0.100601	0.0895147	0.0950907	0.085063	0.0856992	0.0862154	0.0834743	0.106321	0.0802282	0.090839	0.125477	0.0883919	0.0891746	0.100596	0.0898334	0.0923006	0.0853075	0.096077	0.0874409	0.0899732	0.096077	0.0972769	0.0877655	0.115194	0.183369	0.252746	0.0838835	0.0965461	0.0865452	0.837113	0.0850349	0.0879839	0.0797422
	G10										0.0278455		0.00875305	0.0718499																	0.0147906											0.0130435				0.0665688
	G8 main tract
		A01	A02	A03	A04	A05	A06	A07	A08	A09	A10	A11	A12	B02	B03	B04	B05	B06	B07	B08	B09	B10	B11	B12	C01	C02	C03	C04	C05	C06	C07	C08	C09	C10	C11	C12	D01	D02	D03	D04	D05	D06	D07	D08	D10	D11	D12	E01	E02
-2	G6	0.00878616	0.00957367	0.0104384	0.0136952	0.00904033	0.0105316	0.012111	0.0153257	0.0101529	0.00487296	0.00840234	0.00731812	0.0106976	0.00909231	0.00917584	0.011818	0.0157747			0.0145941	0.0153419	0.00836229	0.00908244	0.00663171	0.00652036	0.0073026	0.00866035	0.00740473	0.00903005	0.0139257	0.0130704	0.00916138	0.0101538	0.00864731	0.00845666	0.00912955	0.00982973	0.00978946	0.00609426	0.00709382	0.0108237	0.0111504	0.010024	0.0100752	0.00819283	0.00859345	0.00898987	0.00781861
-1	G7	0.0542038	0.0529544	0.0581768	0.0568095	0.0553547	0.0580074	0.049148	0	0.0527701	0.030398	0.0535801	0	0.0571041	0.0479273	0	0.0593412	0.0560224	0.0520756	0.0507847	0.0587442	0.0564146	0.053649	0.0536796	0.0490438	0.0461196	0.0514225	0.0538566	0.0480405	0.0504437	0.0530556	0.0562493	0.0482734	0.0508675	0.047972	0.0533239	0	0.0503774	0.0525681	0	0.0438215	0.055742	0.0581996	0.051673	0.0546749	0.0510568	0.0504234	0	0.0484754
0	G8	0.84266	0.847569	0.842589	0.841998	0.847705	0.825142	0.81228	0.898218	0.854475	0.526975	0.853385	0.782035	0.846165	0.850979	0.890224	0.839326	0.833112	0.862861	0.863516	0.840446	0.844769	0.831668	0.85701	0.853486	0.821883	0.852883	0.848309	0.843959	0.835902	0.840718	0.845373	0.846488	0.851538	0.853407	0.842142	0.893594	0.852027	0.822449	0.810536	0.683295	0.849551	0.834104	0.851758	0.850215	0.852767	0.861241	0.902583	0.865129
+1	G9	0.0943498	0.0899028	0.0887961	0.0874968	0.0878999	0.106319	0.126461	0.0864568	0.0826022	0.409908	0.0846322	0.201894	0.0860328	0.0920018	0.100601	0.0895147	0.0950907	0.085063	0.0856992	0.0862154	0.0834743	0.106321	0.0802282	0.090839	0.125477	0.0883919	0.0891746	0.100596	0.0898334	0.0923006	0.0853075	0.096077	0.0874409	0.0899732	0.096077	0.0972769	0.0877655	0.115194	0.183369	0.252746	0.0838835	0.0965461	0.0865452	0.0850349	0.0879839	0.0797422	0.0884276	0.078577
+2	G10	0	0	0	0	0	0	0	0	0	0.0278455	0	0.00875305	0	0	0	0	0	0	0	0	0	0	0	0	0	0	0	0	0.0147906	0	0	0	0	0	0	0	0	0	0	0.0130435	0	0	0	0	0	0	0	0
	G9 main tract
		B01	D09	E04	E08	F03	F05	F06	F08	G06	G07	G09	G11	H04
-2	G7	0.0116175	0.0117396	0	0	0.0121027	0.0122056	0	0	0.0138254	0.0115535	0.0130079	0.0128414	0.0130208
-1	G8	0.0857909	0.0845784	0.155925	0.105942	0.0911344	0.0897473	0.0935548	0.0907298	0.0891574	0.0922717	0.0884244	0.0907022	0.0922852
0	G9	0.830742	0.837113	0.786383	0.826975	0.820502	0.820505	0.815521	0.83601	0.817331	0.824824	0.820228	0.807217	0.813802
+1	G10	0.0718499	0.0665688	0.0576923	0.0670827	0.0762613	0.0716542	0.090924	0.0732601	0.073808	0.0713505	0.0783397	0.0892393	0.0808919
Average	G8	G9		St. dev.	G8	G9
-2	0.00961202	0.00860879		-2	0.00216496	0.00614171
-1	0.0472486	0.0961726		-1	0.0154504	0.00500433
0	0.842048	0.819781		0	0.04478	0.00786665
+1	0.100519	0.0745325		+1	0.0442359	0.00777031
+2	0.000815602			+2	0.0039032
N	79	13
[truncated: 42 more columns]

## Sheet: cj1139
		A01	A02	A03	A04	A05	A06	A07	A08	A09	A10	A11	A12	B01	B02	B03	B04	B05	B06	B07	B08	B09	B10	B11	B12	C01	C02	C03	C04	C05	C06	C07	C08	C09	C10	C11	C12	D01	D02	D03	D04	D05	D06	D07	D08	D09	D10	D11	D12
	G5	0.0156878	0.0110357	0.0126582	0.0119681	0.0133783	0.0164137	0.0116333	0.0140103	0.01218	0.0122203	0.0148055	0.0138837	0.0131911	0.0130904	0.0144149	0.0137863	0.0111537	0.0164306	0.0141484	0.0138235	0.0143398	0.0123112	0.00928793	0.0226581	0.0128804	0.0122059	0.0190199	0.0132251	0.011943	0.0117761	0.0100866	0.0135343	0.00892741	0.00951679	0.00930896	0.00906583	0.00931099	0.0117806	0.00837675	0.00905675	0.00899183	0.00888291	0.0114209	0.00973468	0.0132965	0.0155497	0.00894482	0.00907815
	G6	0.0298198	0.0289837	0.0299865	0.0292553	0.0308038	0.030533	0.0266403	0.0284996	0.0301599	0.0280349	0.0292983	0.0285178	0.0301712	0.0294197	0.0273883	0.0269161	0.0271872	0.0286686	0.0277473	0.0285294	0.035448	0.0351063	0.0283631	0.00864904	0.0289178	0.0288504	0.00818914	0.0278028	0.027451	0.0270158	0.0315094	0.00813774	0.0295191	0.0312982	0.0313243	0.029799	0.0300745	0.0289606	0.0300337	0.0293863	0.0315168	0.0292508	0.0317934	0.0305402	0.0305647	0.00777483	0.0298666	0.0293802
	G7	0.0884221	0.0852535	0.0889763	0.0841393	0.0853288	0.103071	0.0875989	0.0880134	0.0854255	0.0868901	0.0933167	0.08793	0.0945832	0.0932524	0.082689	0.0942065	0.0862089	0.0896317	0.0927198	0.0947059	0.0907422	0.0849283	0.0933786	0.0299671	0.0939513	0.087439	0.0309074	0.0979862	0.0928699	0.0883901	0.0902437	0.0332363	0.0800209	0.0842437	0.0880614	0.0856129	0.0845438	0.0785372	0.0851977	0.0834377	0.0896458	0.0910722	0.0873547	0.0913342	0.087377	0.0297215	0.0853548	0.0852521
	G8	0.84001	0.851079	0.837409	0.849009	0.83665	0.819802	0.847953	0.822057	0.843318	0.841046	0.835575	0.8394	0.836514	0.826721	0.844712	0.833744	0.849541	0.832635	0.824176	0.827941	0.835723	0.840146	0.83851	0.110001	0.83407	0.843542	0.105798	0.825669	0.812121	0.828623	0.831117	0.0987665	0.853056	0.842169	0.836787	0.842097	0.843855	0.847098	0.846052	0.833317	0.839691	0.834006	0.838564	0.836037	0.837938	0.0987108	0.843921	0.838409
	G9	0.0260599	0.0236478	0.0309696	0.0256286	0.0338392	0.03018	0.026175	0.0474195	0.0245256	0.026687	0.0270045	0.0302689	0.0255403	0.0283401	0.0307954	0.0313474	0.0259091	0.0326346	0.0299451	0.035	0.0237467	0.0275079	0.0304604	0.790961	0.0301806	0.0279627	0.800158	0.0353171	0.0299465	0.027847	0.032045	0.811633	0.0284765	0.0302259	0.0303051	0.0294836	0.032216	0.0336238	0.0303402	0.044802	0.0301544	0.0332885	0.0308674	0.0323535	0.0278881	0.817734	0.0319133	0.0340018
	G10																								0.0377634			0.0359266					0.0346925														0.0305088
	G8 main tract
		A01	A02	A03	A04	A05	A06	A07	A08	A09	A10	A11	A12	B01	B02	B03	B04	B05	B06	B07	B08	B09	B10	B11	C01	C02	C04	C05	C06	C07	C09	C10	C11	C12	D01	D02	D03	D04	D05	D06	D07	D08	D09	D11	D12	E03	E04	E05	E06
-3	G5	0.0156878	0.0110357	0.0126582	0.0119681	0.0133783	0.0164137	0.0116333	0.0140103	0.01218	0.0122203	0.0148055	0.0138837	0.0131911	0.0130904	0.0144149	0.0137863	0.0111537	0.0164306	0.0141484	0.0138235	0.0143398	0.0123112	0.00928793	0.0128804	0.0122059	0.0132251	0.011943	0.0117761	0.0100866	0.00892741	0.00951679	0.00930896	0.00906583	0.00931099	0.0117806	0.00837675	0.00905675	0.00899183	0.00888291	0.0114209	0.00973468	0.0132965	0.00894482	0.00907815	0.00959808	0.00870226	0.00884385	0.00812339
-2	G6	0.0298198	0.0289837	0.0299865	0.0292553	0.0308038	0.030533	0.0266403	0.0284996	0.0301599	0.0280349	0.0292983	0.0285178	0.0301712	0.0294197	0.0273883	0.0269161	0.0271872	0.0286686	0.0277473	0.0285294	0.035448	0.0351063	0.0283631	0.0289178	0.0288504	0.0278028	0.027451	0.0270158	0.0315094	0.0295191	0.0312982	0.0313243	0.029799	0.0300745	0.0289606	0.0300337	0.0293863	0.0315168	0.0292508	0.0317934	0.0305402	0.0305647	0.0298666	0.0293802	0.0317079	0.0304157	0.0304007	0.0295116
-1	G7	0.0884221	0.0852535	0.0889763	0.0841393	0.0853288	0.103071	0.0875989	0.0880134	0.0854255	0.0868901	0.0933167	0.08793	0.0945832	0.0932524	0.082689	0.0942065	0.0862089	0.0896317	0.0927198	0.0947059	0.0907422	0.0849283	0.0933786	0.0939513	0.087439	0.0979862	0.0928699	0.0883901	0.0902437	0.0800209	0.0842437	0.0880614	0.0856129	0.0845438	0.0785372	0.0851977	0.0834377	0.0896458	0.0910722	0.0873547	0.0913342	0.087377	0.0853548	0.0852521	0.0831262	0.0831362	0.0833717	0.0834961
0	G8	0.84001	0.851079	0.837409	0.849009	0.83665	0.819802	0.847953	0.822057	0.843318	0.841046	0.835575	0.8394	0.836514	0.826721	0.844712	0.833744	0.849541	0.832635	0.824176	0.827941	0.835723	0.840146	0.83851	0.83407	0.843542	0.825669	0.812121	0.828623	0.831117	0.853056	0.842169	0.836787	0.842097	0.843855	0.847098	0.846052	0.833317	0.839691	0.834006	0.838564	0.836037	0.837938	0.843921	0.838409	0.840603	0.845556	0.830953	0.846889
+1	G9	0.0260599	0.0236478	0.0309696	0.0256286	0.0338392	0.03018	0.026175	0.0474195	0.0245256	0.026687	0.0270045	0.0302689	0.0255403	0.0283401	0.0307954	0.0313474	0.0259091	0.0326346	0.0299451	0.035	0.0237467	0.0275079	0.0304604	0.0301806	0.0279627	0.0353171	0.0299465	0.027847	0.032045	0.0284765	0.0302259	0.0303051	0.0294836	0.032216	0.0336238	0.0303402	0.044802	0.0301544	0.0332885	0.0308674	0.0323535	0.0278881	0.0319133	0.0340018	0.0349644	0.0321899	0.0464302	0.0319794
	G9 main tract
		B12	C03	C08	D10	E01	E02	E08	E11	E12	F01	G02	G05	H02
-4	G5	0.0226581	0.0190199	0.0135343	0.0155497	0.00891176	0.0096124	0.0126123	0.0144605	0.00952681	0.0105797	0.0219852	0.0159008	0.0199288
-3	G6	0.00864904	0.00818914	0.00813774	0.00777483	0.00728003	0.00728682	0.00697497	0.00794534	0.00779466	0.0126087	0.00836751	0.0103355	0.0069395
-2	G7	0.0299671	0.0309074	0.0332363	0.0297215	0.0326346	0.0325581	0.0290464	0.0310663	0.0299189	0.0484058	0.0324856	0.0338687	0.0282918
-1	G8	0.110001	0.105798	0.0987665	0.0987108	0.102799	0.114884	0.0946876	0.10758	0.0985749	0.349565	0.114356	0.113532	0.103025
0	G9	0.790961	0.800158	0.811633	0.817734	0.815614	0.803101	0.818842	0.803909	0.814345	0.558986	0.782937	0.788361	0.809431
+1	G10	0.0377634	0.0359266	0.0346925	0.0305088	0.0327601	0.0325581	0.0378368	0.0350389	0.0329895	0.0198551	0.0398687	0.0380029	0.0323843
		0.977342	0.98098	0.986466	0.98445	0.991088	0.990388	0.987388	0.985539	0.983623	0.98942	0.978015	0.984099	0.980071
	G9 main tract without G-4
		B12	C03	C08	D10	E01	E02	E08	E11	E12	F01	G02	G05	H02
-3	G6	0.00884956	0.00834792	0.00824939	0.00789763	0.00734549	0.00735755	0.00706406	0.00806192	0.00792444	0.0127435	0.00855561	0.0105025	0.00708061
-2	G7	0.0306618	0.0315067	0.0336923	0.0301909	0.0329281	0.0328741	0.0294175	0.0315221	0.030417	0.0489234	0.0332159	0.0344159	0.0288671
-1	G8	0.112551	0.10785	0.100122	0.10027	0.103723	0.115999	0.095897	0.109158	0.100216	0.353303	0.116927	0.115366	0.10512
0	G9	0.809298	0.815673	0.822768	0.830651	0.822948	0.810895	0.829301	0.815705	0.827904	0.564963	0.800537	0.801099	0.82589
+1	G10	0.0386389	0.0366231	0.0351685	0.0309907	0.0330547	0.0328741	0.0383201	0.035553	0.0335388	0.0200674	0.040765	0.0386169	0.0330428
	Average				St. dev.
		G8	G9			G8	G9
	-3	0.0117745	0.00846001		-3	0.00265107	0.00157609
	-2	0.0292753	0.0329718		-2	0.00192854	0.00508638
	-1	0.0893552	0.125885		-1	0.00601446	0.0686724
	0	0.832229	0.798279		0	0.0280434	0.0708255
	+1	0.03564	0.0344042		+1	0.0299795	0.0051822
	N	77	13
[truncated: 42 more columns]

## Sheet: cj1144
F06 is the only sample where main tract is G10 (ON)
	A01	A02	A03	A04	A05	A06	A07	A08	A09	A10	A11	A12	B01	B02	B03	B04	B05	B06	B07	B08	B09	B10	B11	B12	C01	C02	C03	C04	C05	C06	C07	C08	C09	C10	C11	C12	D01	D02	D03	D04	D05	D06	D07	D08	D09	D10	D11	D12	E01
G7	0.0100893	0.0102191	0.00796813	0.0103426	0.011004	0.0114743	0.0121313	0.010011	0.0111395	0.0103446	0.00915751	0.00945323	0.0106429	0.00569801	0.00751939	0.00762916	0.0112541	0.00770465	0.00486371	0.00561034	0.0180935	0.0139648	0.00842409	0.00887474	0.0100183	0.00833938	0.00968638	0.0107517	0.00787238	0.00826146	0.0121381	0.0113973	0.00644645	0.00572181	0.00845394	0.00842971	0.00871331	0.00796495	0.00954941	0.0103382	0.00831472	0.00973924	0.00999504	0.00966924	0.00886455	0.0112055	0.00779026	0.00845607	0.00895434
G8	0.139464	0.120422	0.12215	0.123061	0.123397	0.126543	0.124978	0.122655	0.119807	0.126707	0.128074	0.129925	0.13705	0.0827049	0.117461	0.124288	0.124163	0.120546	0.121796	0.119432	0.124683	0.114633	0.123172	0.129666	0.124433	0.12016	0.126796	0.129204	0.122954	0.123014	0.125695	0.112372	0.110013	0.10213	0.119504	0.113338	0.114321	0.11358	0.118413	0.113987	0.10896	0.124034	0.121713	0.111904	0.12091	0.119014	0.116854	0.113961	0.118256
G9	0.749732	0.776243	0.777231	0.771816	0.76884	0.756116	0.769681	0.774003	0.769082	0.759502	0.763278	0.762535	0.746576	0.531004	0.775843	0.752197	0.768591	0.775441	0.770392	0.765216	0.754154	0.780267	0.768638	0.754353	0.763457	0.775344	0.755776	0.749035	0.754195	0.76759	0.770839	0.778748	0.77955	0.775578	0.775971	0.780776	0.779088	0.780884	0.769399	0.77843	0.793063	0.76475	0.776777	0.78368	0.768674	0.770052	0.778377	0.781094	0.785096
G10	0.100714	0.0931164	0.0926507	0.0947802	0.0967595	0.105867	0.09321	0.0933312	0.0959363	0.0959022	0.0994898	0.0980867	0.102068	0.336936	0.0959316	0.110575	0.0959912	0.0963082	0.102949	0.102601	0.10307	0.089071	0.0997653	0.107107	0.102091	0.0926759	0.104486	0.111009	0.105138	0.0953246	0.0913279	0.091663	0.0992377	0.109032	0.092442	0.0902596	0.0947982	0.0975707	0.0959892	0.0948443	0.0880491	0.0973296	0.0915149	0.092919	0.0987485	0.0951875	0.0944819	0.0964888	0.0876933
G11	0	0	0	0	0	0	0	0	0	0	0	0	0.00366396	0.0436568	0	0.00531144	0	0	0	0.00714043	0	0	0	0	0	0	0.00325526	0	0.00984048	0	0	0	0	0.00517688	0	0	0	0	0	0	0	0	0	0	0	0	0	0	0
Average	G9 (n=87)	St.dev.
-2	0.0093086	0.00236484
-1	0.121847	0.0085219
0	0.765624	0.0280027
+1	0.100595	0.0263524
+2	0.00112459	0.00494413
	87
[truncated: 38 more columns]

## Sheet: cj1295
Mix of G9 (ON) and G10, the only G8 is in A12, A02 excluded as major/minor peak ratio is <1.2
	ON=9
		A01	A02	A03	A04	A05	A06	A07	A08	A09	A10	A11	A12	B01	B02	B03	B04	B05	B06	B07	B08	B09	B10	B11	B12	C01	C02	C03	C04	C05	C06	C07	C08	C09	C10	C11	C12	D01	D02	D03	D04	D05	D06	D07	D08	D09	D10	D11	D12
	G6		0.00433304								0.00481473	0.00357696				0.00643067		0.00389424							0.00443236							0.006652	0.00877807	0.00983772	0.00995991	0.00936825	0.00945514		0.00729063	0.00834475	0.00815321	0.00830623	0.00710861	0.00819437	0.00857276	0.00679169	0.0108743	0.00875837	0.00995726
	G7	0.00585488	0.00459969	0.00512192	0.00613292	0.00567779	0.00570927	0.00821275	0.00508978	0.00683667	0.00556998	0.00694037	0.046023	0.00615523	0.00602903	0.00412062	0.00686075	0.00642208	0.00570709	0.00698545	0.00683803	0.00658791	0.00752871	0.00879449	0.00732817	0.00713655	0.00678477	0.00629204	0.00611973	0.00623745	0.00691263	0.00869474	0.00625671	0.00630623	0.00476894	0.00635412	0.0063466	0.00488644	0.00635593	0.00504421	0.00497948	0.00415311	0.00545545	0.00429775	0.00566322	0.004815	0.00526649	0.00601065	0.0053311
	G8	0.0264167	0.0481968	0.0269081	0.0287981	0.0258339	0.0295345	0.0425629	0.0280645	0.0264484	0.0692471	0.0269607	0.795067	0.023495	0.0299963	0.0982082	0.0216948	0.0315638	0.027646	0.0227859	0.0229033	0.0222626	0.0210474	0.025252	0.0273624	0.024279	0.0262596	0.0266869	0.0266075	0.0211439	0.0198218	0.106223	0.106364	0.116329	0.105719	0.110627	0.107892	0.0342051	0.0977692	0.100697	0.114637	0.0926695	0.102772	0.10412	0.100379	0.100963	0.104111	0.109952	0.102392
	G9	0.233429	0.421639	0.235897	0.245384	0.237757	0.235507	0.335484	0.235473	0.248116	0.574557	0.229139	0.0696054	0.228719	0.256494	0.834925	0.225756	0.253467	0.239327	0.238753	0.227056	0.233833	0.230148	0.233645	0.249217	0.236904	0.254052	0.240182	0.239024	0.222328	0.236196	0.833176	0.833917	0.815312	0.831694	0.824243	0.831491	0.309153	0.845401	0.83435	0.829001	0.823968	0.838706	0.841155	0.840443	0.844653	0.834983	0.826464	0.83033
	G10	0.687391	0.489834	0.68576	0.667955	0.683322	0.676658	0.572676	0.676516	0.670692	0.324994	0.685174	0.0796551	0.68826	0.659025	0.0521945	0.688949	0.659698	0.680107	0.679085	0.685863	0.688475	0.697148	0.680878	0.663672	0.682681	0.666415	0.678672	0.675033	0.686013	0.687182	0.0452546	0.0446841	0.0501976	0.0465077	0.0488371	0.0448148	0.609016	0.043183	0.0493835	0.0432285	0.0677508	0.045958	0.0422325	0.0449421	0.0427775	0.0447652	0.048815	0.0502269
	G11	0.0469088	0.0313979	0.0463137	0.0490634	0.0447835	0.0525911	0.0379351	0.0548565	0.0450122	0.0208166	0.0482089		0.0533704	0.0484555	0.00412062	0.0567402	0.0449546	0.0472132	0.0523909	0.0573406	0.0457368	0.0411057	0.0485497	0.0479877	0.0489994	0.0437241	0.0481666	0.0532151	0.0642774	0.0498876							0.0427392
	G9 main tract
		A10	B03	C07	C08	C09	C10	C11	C12	D02	D03	D04	D05	D06	D07	D08	D09	D10	D11	D12	E01	E02	E03	E04	E05	E06	E07	E08	E09	E10	E11	E12	F07	F10	G05	G06	H04
-3	G6	0.00481473	0.00643067	0.006652	0.00877807	0.00983772	0.00995991	0.00936825	0.00945514	0.00729063	0.00834475	0.00815321	0.00830623	0.00710861	0.00819437	0.00857276	0.00679169	0.0108743	0.00875837	0.00995726	0.00687398	0.00705667	0.00956404	0.0085403	0.00809438	0.00833585	0.0090686	0.00953176	0.00881264	0.00843862	0.00998762	0.00849437	0.00542903	0.00735029	0.00653126	0.00707382	0.00695026
-2	G7	0.00556998	0.00412062	0.00869474	0.00625671	0.00630623	0.00476894	0.00635412	0.0063466	0.00635593	0.00504421	0.00497948	0.00415311	0.00545545	0.00429775	0.00566322	0.004815	0.00526649	0.00601065	0.0053311	0.0061102	0.0050808	0.00475774	0.00422107	0.00407364	0.00555723	0.00458765	0.00535548	0.00445319	0.00519666	0.00584745	0.00598853	0.00576006	0.00655761	0.0088411	0.00588585	0.00577793
-1	G8	0.0692471	0.0982082	0.106223	0.106364	0.116329	0.105719	0.110627	0.107892	0.0977692	0.100697	0.114637	0.0926695	0.102772	0.10412	0.100379	0.100963	0.104111	0.109952	0.102392	0.103055	0.0996401	0.0958345	0.0885442	0.096921	0.0996074	0.0962872	0.0963986	0.0964234	0.101979	0.109522	0.105033	0.0704449	0.115803	0.110952	0.102759	0.109111
0	G9	0.574557	0.834925	0.833176	0.833917	0.815312	0.831694	0.824243	0.831491	0.845401	0.83435	0.829001	0.823968	0.838706	0.841155	0.840443	0.844653	0.834983	0.826464	0.83033	0.837698	0.840167	0.841101	0.827525	0.829013	0.831833	0.837885	0.839287	0.839076	0.831752	0.825259	0.830282	0.593684	0.821071	0.82493	0.837518	0.826495
+1	G10	0.324994	0.0521945	0.0452546	0.0446841	0.0501976	0.0465077	0.0488371	0.0448148	0.043183	0.0493835	0.0432285	0.0677508	0.045958	0.0422325	0.0449421	0.0427775	0.0447652	0.048815	0.0502269	0.046263	0.0480559	0.0460239	0.0681751	0.0591472	0.051042	0.048597	0.0448583	0.047157	0.0500596	0.0475906	0.0480357	0.30813	0.0492181	0.0487455	0.0467628	0.0516664
+2	G11	0.0208166	0.00412062	0	0	0	0	0	0	0	0	0	0	0	0	0	0	0	0	0	0	0	0	0	0	0.00362428	0.0035741	0	0.00407819	0	0	0	0.0165519	0	0	0	0
	G10 main tract
		A01	A03	A04	A05	A06	A07	A08	A09	A11	B01	B02	B04	B05	B06	B07	B08	B09	B10	B11	B12	C01	C02	C03	C04	C05	C06	D01	F01	F02	F03	F04	F05	F06	F08	F09	F11	F12	G01	G02	G03	G04	G07	G08	G09	G10	G11	G12	H01
-3	G7	0.00585488	0.00512192	0.00613292	0.00567779	0.00570927	0.00821275	0.00508978	0.00683667	0.00694037	0.00615523	0.00602903	0.00686075	0.00642208	0.00570709	0.00698545	0.00683803	0.00658791	0.00752871	0.00879449	0.00732817	0.00713655	0.00678477	0.00629204	0.00611973	0.00623745	0.00691263	0.00488644	0.00733989	0.00649638	0.00760844	0.00649468	0.00637285	0.00761446	0.007393	0.00591327	0.00736577	0.00564647	0.00561111	0.00514444	0.00649482	0.00579605	0.00495903	0.00572855	0.00667439	0.00464385	0.00629432	0.00581614	0.00754682
-2	G8	0.0264167	0.0269081	0.0287981	0.0258339	0.0295345	0.0425629	0.0280645	0.0264484	0.0269607	0.023495	0.0299963	0.0216948	0.0315638	0.027646	0.0227859	0.0229033	0.0222626	0.0210474	0.025252	0.0273624	0.024279	0.0262596	0.0266869	0.0266075	0.0211439	0.0198218	0.0342051	0.0269398	0.0326296	0.0258844	0.0252571	0.0286394	0.0257349	0.0254864	0.0309743	0.0273955	0.0291894	0.0260413	0.0281757	0.0248292	0.0276218	0.026017	0.0229877	0.0271062	0.0272916	0.025735	0.026329	0.0263673
-1	G9	0.233429	0.235897	0.245384	0.237757	0.235507	0.335484	0.235473	0.248116	0.229139	0.228719	0.256494	0.225756	0.253467	0.239327	0.238753	0.227056	0.233833	0.230148	0.233645	0.249217	0.236904	0.254052	0.240182	0.239024	0.222328	0.236196	0.309153	0.233828	0.290344	0.237509	0.233899	0.255375	0.246747	0.2262	0.230618	0.235446	0.236578	0.23358	0.235774	0.225898	0.242166	0.233793	0.231125	0.238098	0.239408	0.230579	0.234271	0.229013
0	G10	0.687391	0.68576	0.667955	0.683322	0.676658	0.572676	0.676516	0.670692	0.685174	0.68826	0.659025	0.688949	0.659698	0.680107	0.679085	0.685863	0.688475	0.697148	0.680878	0.663672	0.682681	0.666415	0.678672	0.675033	0.686013	0.687182	0.609016	0.679303	0.627565	0.677936	0.684286	0.656711	0.664386	0.695655	0.675239	0.683337	0.677098	0.686497	0.679858	0.691834	0.676417	0.686072	0.688308	0.682013	0.681718	0.685125	0.680926	0.690953
+1	G11	0.0469088	0.0463137	0.0490634	0.0447835	0.0525911	0.0379351	0.0548565	0.0450122	0.0482089	0.0533704	0.0484555	0.0567402	0.0449546	0.0472132	0.0523909	0.0573406	0.0457368	0.0411057	0.0485497	0.0479877	0.0489994	0.0437241	0.0481666	0.0532151	0.0642774	0.0498876	0.0427392	0.0497661	0.0429647	0.0510628	0.0500631	0.049524	0.0555181	0.0452659	0.0572555	0.046456	0.0471815	0.0482699	0.0510487	0.0509438	0.0479986	0.0491591	0.0518508	0.0461077	0.044581	0.0490001	0.0487805	0.0461194
		Average
		G9 (n=36)	G10 (n=52)
	-3	0.00816062	0.00677898
	-2	0.00555118	0.0267375
	-1	0.101372	0.240527
	0	0.818982	0.675716
	+1	0.0636188	0.0488165
	+2	0.00146571
	N	36	52
St.dev.	-3	0.00137364	0.00211098
	-2	0.00107283	0.00359018
	-1	0.0100239	0.0199652
	0	0.0582142	0.0211544
	+1	0.0625125	0.00452646
	+2	0.0044384
[truncated: 42 more columns]

## Sheet: cj1310
		A01	A02	A03	A04	A05	A06	A07	A08	A09	A10	A11	A12	B01	B02	B03	B04	B05	B06	B07	B08	B09	B10	B11	B12	C01	C02	C03	C04	C05	C06	C07	C08	C09	C10	C11	C12	D01	D02	D03	D04	D05	D06	D07	D08	D09	D10	D11	D12
	G7																							0.0142514								0.0148582		0.0126	0.0117597	0.0138517	0.0151022	0.0152838		0.01146	0.0109115	0.00848756	0.0115705	0.0169692	0.0141395	0.0158953	0.0154325	0.0132657	0.0129711
	G8	0.0303451	0.0313265	0.0333108	0.0287309	0.0287873	0.0329572	0.0298868	0.0307663	0.0304272	0.0295124	0.0336215	0.0311191	0.0333043	0.0333542	0.0240872	0.0241389	0.0272908	0.0326727	0.0284773	0.0324525	0.0323232	0.0302024	0.144464	0.0344196	0.0292276	0.0300986	0.0305677	0.0297619	0.030591	0.0303097	0.139858	0.0304473	0.132683	0.127539	0.126787	0.138784	0.147678	0.0298537	0.135008	0.130406	0.125663	0.131825	0.129703	0.133719	0.139119	0.134872	0.134738	0.131895
	G9	0.238599	0.242291	0.239601	0.235758	0.242353	0.249109	0.233711	0.239358	0.243417	0.241089	0.238232	0.249352	0.240749	0.244528	0.226725	0.238676	0.24082	0.245313	0.244057	0.258924	0.240404	0.236085	0.793579	0.247162	0.243841	0.24027	0.243814	0.247482	0.243837	0.240708	0.803844	0.23581	0.817136	0.824032	0.82328	0.807447	0.790195	0.227707	0.814443	0.816367	0.821997	0.814093	0.813339	0.812954	0.809678	0.810919	0.811159	0.814036
	G10	0.681463	0.686898	0.683463	0.690855	0.687298	0.671021	0.692408	0.68363	0.683441	0.687767	0.684278	0.67704	0.677188	0.678966	0.700631	0.688907	0.685577	0.676486	0.675688	0.651599	0.667789	0.687698	0.0477048	0.67045	0.675992	0.685695	0.677766	0.666209	0.678646	0.686283	0.0414395	0.691392	0.0375808	0.0366688	0.0360813	0.0386668	0.046844	0.697366	0.0390895	0.0423154	0.0438524	0.0425117	0.0399882	0.0391866	0.0353074	0.0387758	0.0408376	0.0410978
	G11	0.0495925	0.0394844	0.0436253	0.044656	0.0415617	0.0469121	0.0439948	0.0462461	0.042715	0.041631	0.0438681	0.0424895	0.0487593	0.043152	0.0485567	0.0482777	0.0463116	0.0455276	0.0517769	0.0570236	0.0594837	0.0460152		0.0479678	0.0509395	0.043937	0.047853	0.0565476	0.046926	0.0426991		0.0423506						0.0450732
		G9 (ON) main tract
		B11	C07	C09	C10	C11	C12	D01	D03	D04	D05	D06	D07	D08	D09	D10	D11	D12	E01	E02	E03	E04	E05	E06	E07	E09	E10	E12	F01	F04	F07	F08	F10	F12	G09	H04
	-2	0.0142514	0.0148582	0.0126	0.0117597	0.0138517	0.0151022	0.0152838	0.01146	0.0109115	0.00848756	0.0115705	0.0169692	0.0141395	0.0158953	0.0154325	0.0132657	0.0129711	0.0131064	0	0.0116561	0.0104492	0.0095788	0.0122393	0.0089211	0.0106451	0.00934836	0.0128889	0	0.0172987	0	0.0167869	0.0181191	0	0.0155919	0
	-1	0.144464	0.139858	0.132683	0.127539	0.126787	0.138784	0.147678	0.135008	0.130406	0.125663	0.131825	0.129703	0.133719	0.139119	0.134872	0.134738	0.131895	0.132596	0.130522	0.132224	0.126111	0.128461	0.134784	0.125592	0.128254	0.129502	0.128499	0.110216	0.189621	0.0730241	0.141216	0.141933	0.160737	0.146679	0.136696
	0	0.793579	0.803844	0.817136	0.824032	0.82328	0.807447	0.790195	0.814443	0.816367	0.821997	0.814093	0.813339	0.812954	0.809678	0.810919	0.811159	0.814036	0.815489	0.800982	0.814352	0.822484	0.820102	0.811272	0.825899	0.822881	0.824718	0.819034	0.686419	0.758261	0.483333	0.806067	0.795513	0.800826	0.799615	0.823053
	+1	0.0477048	0.0414395	0.0375808	0.0366688	0.0360813	0.0386668	0.046844	0.0390895	0.0423154	0.0438524	0.0425117	0.0399882	0.0391866	0.0353074	0.0387758	0.0408376	0.0410978	0.0388085	0.0684962	0.0417678	0.040956	0.041858	0.0417044	0.0395874	0.0382198	0.0364311	0.0395782	0.203366	0.0348193	0.423368	0.0359299	0.0444349	0.0384371	0.0381136	0.0402509
																															0.0202749
		G10 main tract
		A01	A02	A03	A04	A05	A06	A07	A08	A09	A10	A11	A12	B01	B02	B03	B04	B05	B06	B07	B08	B09	B10	B12	C01	C02	C03	C04	C05	C06	C08	D02	E08	E11	F02	F03	F05	F06	F09	F11	G01	G02	G03	G04	G05	G06	G07	G08	G10
	-2	0.0303451	0.0313265	0.0333108	0.0287309	0.0287873	0.0329572	0.0298868	0.0307663	0.0304272	0.0295124	0.0336215	0.0311191	0.0333043	0.0333542	0.0240872	0.0241389	0.0272908	0.0326727	0.0284773	0.0324525	0.0323232	0.0302024	0.0344196	0.0292276	0.0300986	0.0305677	0.0297619	0.030591	0.0303097	0.0304473	0.0298537	0.0256711	0.0321584	0.0319738	0.03069	0.0320592	0.0308563	0.03646	0.0363135	0.0371402	0.0362967	0.0299844	0.032156	0.0331325	0.030745	0.0313789	0.0298246	0.0302648
	-1	0.238599	0.242291	0.239601	0.235758	0.242353	0.249109	0.233711	0.239358	0.243417	0.241089	0.238232	0.249352	0.240749	0.244528	0.226725	0.238676	0.24082	0.245313	0.244057	0.258924	0.240404	0.236085	0.247162	0.243841	0.24027	0.243814	0.247482	0.243837	0.240708	0.23581	0.227707	0.22687	0.232411	0.238778	0.248198	0.239416	0.257136	0.261764	0.249138	0.252553	0.249342	0.238123	0.243279	0.247451	0.239954	0.2487	0.236316	0.242119
	0	0.681463	0.686898	0.683463	0.690855	0.687298	0.671021	0.692408	0.68363	0.683441	0.687767	0.684278	0.67704	0.677188	0.678966	0.700631	0.688907	0.685577	0.676486	0.675688	0.651599	0.667789	0.687698	0.67045	0.675992	0.685695	0.677766	0.666209	0.678646	0.686283	0.691392	0.697366	0.703805	0.691476	0.682312	0.673326	0.682696	0.66161	0.656279	0.669731	0.66597	0.667017	0.687889	0.680812	0.67354	0.685686	0.674556	0.690526	0.683691
	+1	0.0495925	0.0394844	0.0436253	0.044656	0.0415617	0.0469121	0.0439948	0.0462461	0.042715	0.041631	0.0438681	0.0424895	0.0487593	0.043152	0.0485567	0.0482777	0.0463116	0.0455276	0.0517769	0.0570236	0.0594837	0.0460152	0.0479678	0.0509395	0.043937	0.047853	0.0565476	0.046926	0.0426991	0.0423506	0.0450732	0.0436539	0.0439545	0.0469358	0.0477858	0.0458282	0.0503986	0.045497	0.0448173	0.0443361	0.0473435	0.0440031	0.0437533	0.0458758	0.043615	0.0453649	0.0433333	0.043926
		Average
		G9 (n=35)	G10 (n=55)
	-2	0.0112983	0.0311892
	-1	0.133755	0.243183
	0	0.797966	0.679598
	+1	0.0564021	0.0460294
	N	35	55
St.dev.	-2	0.0052669	0.00267401
	-1	0.0164729	0.00764447
	0	0.0600676	0.0107484
	+1	0.0697365	0.00392619
[truncated: 42 more columns]

## Sheet: cj1321
		A01	A02	A03	A04	A05	A06	A07	A08	A09		A11	A12	B01	B02			B05	B06	B07	B08	B09	B10			C01	C02	C03	C04	C05	C06	C07	C08	C09	C10	C11	C12	D01	D02	D03	D04	D05	D06	D07	D08	D09	D10	D11	D12
	G8	0.0121557	0.0120257	0.0120072	0.011397	0.011068	0.0162499	0.0146454	0.014145	0.0140532		0.0141698	0.0126928	0.0139268	0.0114804			0.0144699	0.0161558	0.0123786	0.0118099	0.0184784	0.0144394			0.0132483	0.0122094	0.012517	0.0149046	0.0108357	0.0117433	0.0128492	0.0115607	0.00856318	0.00838542	0.00992215	0.0106118	0.00945974	0.0109684	0.0119075	0.0110972	0.0122202	0.0127384	0.0124616	0.0122672	0.0105579	0.00768219	0.0127893	0.0113518
		A01	A02	A03	A04	A05	A06	A07	A08	A09	A10	A11	A12	B01	B02	B03	B04	B05	B06	B07	B08	B09	B10	B11	B12	C01	C02	C03	C04	C05	C06	C07	C08	C09	C10	C11	C12	D01	D02	D03	D04	D05	D06	D07	D08	D09	D10	D11	D12
	G9	0.155559	0.150321	0.152091	0.156792	0.14884	0.163536	0.149992	0.154669	0.147739	0.0339487	0.158359	0.157696	0.159013	0.153041	0.0360462	0.0382747	0.156923	0.155261	0.158827	0.161795	0.165378	0.145076	0.0376124	0.0339901	0.163037	0.153479	0.157101	0.164845	0.15992	0.150233	0.164525	0.142721	0.131335	0.130406	0.142116	0.142998	0.137061	0.145176	0.148047	0.142059	0.143446	0.149868	0.148356	0.144887	0.145154	0.146792	0.143399	0.147389
		A01	A02	A03	A04	A05	A06	A07	A08	A09	A10	A11	A12	B01	B02	B03	B04	B05	B06	B07	B08	B09	B10	B11	B12	C01	C02	C03	C04	C05	C06	C07	C08	C09	C10	C11	C12	D01	D02	D03	D04	D05	D06	D07	D08	D09	D10	D11	D12
	G10	0.751955	0.758836	0.747594	0.751027	0.76303	0.74369	0.725276	0.758525	0.753228	0.236155	0.747437	0.754097	0.753548	0.750579	0.249158	0.250267	0.733306	0.750456	0.747191	0.743824	0.739214	0.766381	0.248831	0.23867	0.738511	0.750254	0.750511	0.7344	0.741686	0.758656	0.748394	0.74924	0.779797	0.773797	0.776421	0.769904	0.769252	0.763599	0.75419	0.763357	0.726039	0.754003	0.742014	0.752337	0.772836	0.766489	0.76917	0.764128
		A01	A02	A03	A04	A05	A06	A07	A08	A09	A10	A11	A12	B01	B02	B03	B04	B05	B06	B07	B08	B09	B10	B11	B12	C01	C02	C03	C04	C05	C06	C07	C08	C09	C10	C11	C12	D01	D02	D03	D04	D05	D06	D07	D08	D09	D10	D11	D12
	G11	0.0803298	0.0749167	0.0836243	0.0807844	0.0718593	0.0765241	0.107043	0.0726614	0.0791544	0.663413	0.0800342	0.0755141	0.0735126	0.0848995	0.646686	0.634672	0.0953015	0.0781276	0.0816035	0.0767641	0.076929	0.0696772	0.640849	0.628161	0.0808148	0.0778743	0.0798706	0.0858506	0.0782165	0.0746102	0.0710196	0.0897444	0.0722892	0.0792296	0.0715412	0.0764859	0.0842268	0.0802568	0.0803185	0.0777541	0.112895	0.0781707	0.0933828	0.0868427	0.0677747	0.0790366	0.0746421	0.0771308
											A10					B03	B04				B08			B11	B12					C05	C06
	G12										0.0664828					0.0681099	0.0767863				0.00580652			0.068968	0.099179					0.00934114	0.00475805
		A01	A02	A03	A04	A05	A06	A07	A08	A09	A10	A11	A12	B01	B02	B03	B04	B05	B06	B07	B08	B09	B10	B11	B12	C01	C02	C03	C04	C05	C06	C07	C08	C09	C10	C11	C12	D01	D02	D03	D04	D05	D06	D07	D08	D09	D10	D11	D12
	G8	0.0121557	0.0120257	0.0120072	0.011397	0.011068	0.0162499	0.0146454	0.014145	0.0140532		0.0141698	0.0126928	0.0139268	0.0114804			0.0144699	0.0161558	0.0123786	0.0118099	0.0184784	0.0144394			0.0132483	0.0122094	0.012517	0.0149046	0.0108357	0.0117433	0.0128492	0.0115607	0.00856318	0.00838542	0.00992215	0.0106118	0.00945974	0.0109684	0.0119075	0.0110972	0.0122202	0.0127384	0.0124616	0.0122672	0.0105579	0.00768219	0.0127893	0.0113518
	G9	0.155559	0.150321	0.152091	0.156792	0.14884	0.163536	0.149992	0.154669	0.147739	0.0339487	0.158359	0.157696	0.159013	0.153041	0.0360462	0.0382747	0.156923	0.155261	0.158827	0.161795	0.165378	0.145076	0.0376124	0.0339901	0.163037	0.153479	0.157101	0.164845	0.15992	0.150233	0.164525	0.142721	0.131335	0.130406	0.142116	0.142998	0.137061	0.145176	0.148047	0.142059	0.143446	0.149868	0.148356	0.144887	0.145154	0.146792	0.143399	0.147389
	G10	0.751955	0.758836	0.747594	0.751027	0.76303	0.74369	0.725276	0.758525	0.753228	0.236155	0.747437	0.754097	0.753548	0.750579	0.249158	0.250267	0.733306	0.750456	0.747191	0.743824	0.739214	0.766381	0.248831	0.23867	0.738511	0.750254	0.750511	0.7344	0.741686	0.758656	0.748394	0.74924	0.779797	0.773797	0.776421	0.769904	0.769252	0.763599	0.75419	0.763357	0.726039	0.754003	0.742014	0.752337	0.772836	0.766489	0.76917	0.764128
	G11	0.0803298	0.0749167	0.0836243	0.0807844	0.0718593	0.0765241	0.107043	0.0726614	0.0791544	0.663413	0.0800342	0.0755141	0.0735126	0.0848995	0.646686	0.634672	0.0953015	0.0781276	0.0816035	0.0767641	0.076929	0.0696772	0.640849	0.628161	0.0808148	0.0778743	0.0798706	0.0858506	0.0782165	0.0746102	0.0710196	0.0897444	0.0722892	0.0792296	0.0715412	0.0764859	0.0842268	0.0802568	0.0803185	0.0777541	0.112895	0.0781707	0.0933828	0.0868427	0.0677747	0.0790366	0.0746421	0.0771308
	G12										0.0664828					0.0681099	0.0767863				0.00580652			0.068968	0.099179					0.00934114	0.00475805
	G10 main tract
		A01	A02	A03	A04	A05	A06	A07	A08	A09	A11	A12	B01	B02	B05	B06	B07	B08	B09	B10	C01	C02	C03	C04	C05	C06	C07	C08	C09	C10	C11	C12	D01	D02	D03	D04	D05	D06	D07	D08	D09	D10	D11	D12	E01	E02	E03	E04	E05
-2	G8	0.0121557	0.0120257	0.0120072	0.011397	0.011068	0.0162499	0.0146454	0.014145	0.0140532	0.0141698	0.0126928	0.0139268	0.0114804	0.0144699	0.0161558	0.0123786	0.0118099	0.0184784	0.0144394	0.0132483	0.0122094	0.012517	0.0149046	0.0108357	0.0117433	0.0128492	0.0115607	0.00856318	0.00838542	0.00992215	0.0106118	0.00945974	0.0109684	0.0119075	0.0110972	0.0122202	0.0127384	0.0124616	0.0122672	0.0105579	0.00768219	0.0127893	0.0113518	0.0127764	0.0126199	0.00956533	0.00995546	0.0110641
-1	G9	0.155559	0.150321	0.152091	0.156792	0.14884	0.163536	0.149992	0.154669	0.147739	0.158359	0.157696	0.159013	0.153041	0.156923	0.155261	0.158827	0.161795	0.165378	0.145076	0.163037	0.153479	0.157101	0.164845	0.15992	0.150233	0.164525	0.142721	0.131335	0.130406	0.142116	0.142998	0.137061	0.145176	0.148047	0.142059	0.143446	0.149868	0.148356	0.144887	0.145154	0.146792	0.143399	0.147389	0.148649	0.154972	0.13424	0.132499	0.145455
0	G10	0.751955	0.758836	0.747594	0.751027	0.76303	0.74369	0.725276	0.758525	0.753228	0.747437	0.754097	0.753548	0.750579	0.733306	0.750456	0.747191	0.743824	0.739214	0.766381	0.738511	0.750254	0.750511	0.7344	0.741686	0.758656	0.748394	0.74924	0.779797	0.773797	0.776421	0.769904	0.769252	0.763599	0.75419	0.763357	0.726039	0.754003	0.742014	0.752337	0.772836	0.766489	0.76917	0.764128	0.758067	0.750429	0.764771	0.773186	0.763777
+1	G11	0.0803298	0.0749167	0.0836243	0.0807844	0.0718593	0.0765241	0.107043	0.0726614	0.0791544	0.0800342	0.0755141	0.0735126	0.0848995	0.0953015	0.0781276	0.0816035	0.0767641	0.076929	0.0696772	0.0808148	0.0778743	0.0798706	0.0858506	0.0782165	0.0746102	0.0710196	0.0897444	0.0722892	0.0792296	0.0715412	0.0764859	0.0842268	0.0802568	0.0803185	0.0777541	0.112895	0.0781707	0.0933828	0.0868427	0.0677747	0.0790366	0.0746421	0.0771308	0.0805078	0.0819788	0.0853071	0.0783993	0.0736434
+2	G12	0	0	0	0	0	0	0	0	0	0	0	0	0	0	0	0	0.00580652	0	0	0	0	0	0	0.00934114	0.00475805	0	0	0	0	0	0	0	0	0	0	0	0	0	0	0	0	0	0	0	0	0	0	0
	G11 main tract
		A10	B03	B04	B11	B12	F04	F06	F08	G06	H02		Average
	G8
-2	G9	0.0339487	0.0360462	0.0382747	0.0376124	0.0339901	0.0402632	0.0396948	0.038535	0.0382121	0.0361375		0.0372715
-1	G10	0.236155	0.249158	0.250267	0.248831	0.23867	0.248606	0.25152	0.250911	0.2522	0.245336		0.247165
0	G11	0.663413	0.646686	0.634672	0.640849	0.628161	0.639527	0.638455	0.650495	0.646596	0.648598		0.643745
+1	G12	0.0664828	0.0681099	0.0767863	0.068968	0.099179	0.0716038	0.0703302	0.060059	0.0629921	0.0699284		0.071444
		Average
		G10 (n=79)	G11 (n=10)
	-2	0.0123293	0.0372715
	-1	0.151284	0.247165
	0	0.748703	0.643745
	+1	0.0846196	0.071444
	+2	0.000674416
	N	79	10
	-2	0.00229335	0.00218639
	-1	0.0109955	0.0055128
	0	0.025647	0.00973006
	+1	0.0293559	0.0107716
	+2	0.00252562
[truncated: 42 more columns]

## Sheet: cj1422
Mixture of G9 (ON), G10 and G11, excluded cells have major/minor tract ratio <1.2 (A12, F07, F11)
		A01	A02	A03	A04	A05	A06	A07	A08	A09	A10	A11	A12	B01	B02	B03	B04	B05	B06	B07	B08	B09	B10	B11	B12	C01	C02	C03	C04	C05	C06	C07	C08	C09	C10	C11	C12	D01	D02	D03	D04	D05	D06	D07	D08	D09	D10	D11	D12
	G7						0.0191327																0.00870294			0.0151095						0.0147915		0.0120603	0.0107204	0.0107118	0.0132492	0.010659	0.0109775	0.0137266	0.0123554	0.00629861	0.0117276	0.0928366	0.0124275	0.014413		0.012618	0.0122781
	G8	0.0288885	0.0281498	0.030374	0.0291017	0.00375657	0.152353	0.0317749	0.0333363	0.0577998	0.0318834	0.00836438	0.00481696	0.0325337	0.0330403	0.0255088	0.0298848		0.0307763	0.0294305	0.0316189	0.0374514	0.12384	0.0331685	0.0332469	0.1443	0.0272246		0.0337286	0.0347448	0.0321055	0.136069	0.0261623	0.126513	0.12531	0.125713	0.129968	0.132418	0.135443	0.137109	0.138001	0.115496	0.139771	0.846751	0.130898	0.132624	0.0283957	0.127513	0.125823
	G9	0.232483	0.222554	0.22758	0.223229	0.0788881	0.774518	0.225569	0.235021	0.382861	0.233589	0.150863	0.122929	0.242459	0.236499	0.224602	0.237812	0.0779498	0.232146	0.237144	0.240093	0.243969	0.791387	0.238497	0.241452	0.789003	0.238799	0.078533	0.243352	0.249729	0.228362	0.791806	0.220445	0.806988	0.816133	0.797821	0.80857	0.802398	0.80176	0.795906	0.789828	0.808985	0.798711	0.0544102	0.805513	0.801188	0.22379	0.810166	0.806427
	G10	0.684886	0.693935	0.687517	0.693822	0.326258	0.0539966	0.688953	0.677954	0.527612	0.683042	0.493651	0.455684	0.672192	0.67549	0.697982	0.674053	0.332932	0.681553	0.674139	0.664945	0.657879	0.0760701	0.672916	0.670204	0.0515869	0.683416	0.329487	0.666513	0.663409	0.684984	0.0573336	0.698932	0.054438	0.0478369	0.0657547	0.0482124	0.054525	0.0518202	0.0532591	0.0598157	0.0692204	0.0497908		0.0511607	0.0517753	0.693073	0.0497025	0.0554726
	G11	0.0537417	0.0553613	0.0545291	0.0538468	0.544703		0.0537029	0.0536889	0.0317271	0.0514853	0.330165	0.393545	0.0528158	0.0549705	0.0519065	0.05825	0.539716	0.0555251	0.059286	0.0633432	0.0542802		0.0554182	0.0550971		0.05056	0.542494	0.0564061	0.0521173	0.0545491		0.0544614														0.0524507
	G12					0.0463937						0.0169569	0.023025					0.0463435										0.0466504
	G9 main tract
		A06	B10	C01	C07	C09	C10	C11	C12	D01	D02	D03	D04	D05	D06	D08	D09	D11	D12	E03	E04	E05	E06	E07	E09	E10	F02	F10	G06	G12	H04		F07
-2	G7	0.0191327	0.00870294	0.0151095	0.0147915	0.0120603	0.0107204	0.0107118	0.0132492	0.010659	0.0109775	0.0137266	0.0123554	0.00629861	0.0117276	0.0124275	0.014413	0.012618	0.0122781	0.0120374	0.010426	0.0104597	0.0136997	0.0102101	0.00896442	0.00984032	0.0153466	0.020805	0.0141565	0.0145712	0		0.00391023
-1	G8	0.152353	0.12384	0.1443	0.136069	0.126513	0.12531	0.125713	0.129968	0.132418	0.135443	0.137109	0.138001	0.115496	0.139771	0.130898	0.132624	0.127513	0.125823	0.121804	0.117023	0.130488	0.138221	0.128504	0.120937	0.127806	0.142971	0.151274	0.136386	0.13353	0.149421		0.0714893
0	G9	0.774518	0.791387	0.789003	0.791806	0.806988	0.816133	0.797821	0.80857	0.802398	0.80176	0.795906	0.789828	0.808985	0.798711	0.805513	0.801188	0.810166	0.806427	0.810917	0.827731	0.806043	0.792132	0.809261	0.795358	0.81268	0.788763	0.776298	0.797459	0.803886	0.800567		0.479089
+1	G10	0.0539966	0.0760701	0.0515869	0.0573336	0.054438	0.0478369	0.0657547	0.0482124	0.054525	0.0518202	0.0532591	0.0598157	0.0692204	0.0497908	0.0511607	0.0517753	0.0497025	0.0554726	0.055241	0.0448199	0.0530088	0.0559467	0.0520258	0.0747401	0.049673	0.0529194	0.0516236	0.0519992	0.0480134	0.0500123		0.41967
+2	G11	0	0	0	0	0	0	0	0	0	0	0	0	0	0	0	0	0	0	0	0	0	0	0	0	0	0	0	0	0	0		0.0258416
	G10 main tract
		A01	A02	A03	A04	A07	A08	A09	A10	A11	B01	B02	B03	B04	B06	B07	B08	B09	B11	B12	C02	C04	C05	C06	C08	D10	E01	E02	E08	E11	E12	F01	F03	F04	F05	F06	F08	F09	F12	G01	G03	G04	G05	G07	G08	G10	G11	H01	H02
-2	G8	0.0288885	0.0281498	0.030374	0.0291017	0.0317749	0.0333363	0.0577998	0.0318834	0.00836438	0.0325337	0.0330403	0.0255088	0.0298848	0.0307763	0.0294305	0.0316189	0.0374514	0.0331685	0.0332469	0.0272246	0.0337286	0.0347448	0.0321055	0.0261623	0.0283957	0.0305127	0.0336788	0.0243353	0.0259323	0.0252201	0.0368947	0.0316086	0.0331856	0.0332242	0.0370741	0.0357115	0.0414218	0.0411141	0.0350772	0.0327924	0.0338802	0.0369912	0.0333364	0.0308136	0.0307763	0.03607	0.0324395	0.0323205
-1	G9	0.232483	0.222554	0.22758	0.223229	0.225569	0.235021	0.382861	0.233589	0.150863	0.242459	0.236499	0.224602	0.237812	0.232146	0.237144	0.240093	0.243969	0.238497	0.241452	0.238799	0.243352	0.249729	0.228362	0.220445	0.22379	0.217084	0.234408	0.205512	0.216222	0.216209	0.250357	0.236561	0.246436	0.238719	0.256764	0.243338	0.258466	0.245358	0.242333	0.235294	0.241084	0.248917	0.238773	0.231192	0.233151	0.24411	0.234259	0.237851
0	G10	0.684886	0.693935	0.687517	0.693822	0.688953	0.677954	0.527612	0.683042	0.493651	0.672192	0.67549	0.697982	0.674053	0.681553	0.674139	0.664945	0.657879	0.672916	0.670204	0.683416	0.666513	0.663409	0.684984	0.698932	0.693073	0.700699	0.678661	0.717893	0.705828	0.708752	0.659822	0.676163	0.66467	0.674402	0.651553	0.673127	0.639379	0.661141	0.667669	0.68002	0.674869	0.661883	0.671595	0.686008	0.677443	0.667719	0.682906	0.676681
+1	G11	0.0537417	0.0553613	0.0545291	0.0538468	0.0537029	0.0536889	0.0317271	0.0514853	0.330165	0.0528158	0.0549705	0.0519065	0.05825	0.0555251	0.059286	0.0633432	0.0542802	0.0554182	0.0550971	0.05056	0.0564061	0.0521173	0.0545491	0.0544614	0.0524507	0.051704	0.0532527	0.0522601	0.0508457	0.0498187	0.0529263	0.0556674	0.0557086	0.0536547	0.0546092	0.0478237	0.0607333	0.0523873	0.0549208	0.0518932	0.0501664	0.0522083	0.0562953	0.0519867	0.0586301	0.052101	0.050395	0.0531467
+2	G12	0	0	0	0	0	0	0	0	0.0169569	0	0	0	0	0	0	0	0	0	0	0	0	0	0	0	0	0	0	0	0	0	0	0	0	0	0	0	0	0	0	0	0	0	0	0	0	0	0	0
	G11 main tract
		A05	B05	C03	G09
-3	G8	0.00375657	0	0	0
-2	G9	0.0788881	0.0779498	0.078533	0.0784294
-1	G10	0.326258	0.332932	0.329487	0.327833
0	G11	0.544703	0.539716	0.542494	0.551988
+1	G12	0.0463937	0.0463435	0.0466504	0.0417495
		Average
		G9 (n=30)	G10 (n=51)	G11 (n=4)
	-2	0.0120825	0.0322027	0.0784501
	-1	0.132584	0.236841	0.329127
	0	0.800607	0.671574	0.544725
	+1	0.0547265	0.058856	0.0452843
	+2		0.000332488
	N	30	51	4
	-2	0.00370308	0.00613977	0.000387058
St.Dev	-1	0.00939937	0.0261574	0.0028582
	0	0.0112041	0.0360893	0.0052541
	+1	0.0074888	0.0389732	0.00236034
	+2	0	0.00237444
[truncated: 42 more columns]

[truncated: 6 more sheets: cj1426, cj1429, ANOVA, Combined, Data for graphs, Graphs -1 0 +1]
